# Supplementary material for: The Arp2/3 complex controls the development of homeostatic microglia
Source: EMBO Rep. 2026 Feb 27;27(7):1696–719. doi: 10.1038/s44319-026-00721-8 (PMC13076794; doi:10.1038/s44319-026-00721-8)
Supplement: Supplementary file 3 — Movie EV1 [file 44319_2026_721_MOESM3_ESM.zip › Legend Movie EV1.txt]

Movie EV1: Microglia surveillance is impaired in Arpc4(ΔCx3cr1) mice.

Surveillance of the CNS by GFP-labeled microglia in acute hippocampal slices from 12-weeks-old Arpc4(ΔCx3cr1) Cx3cr1(GFP/+) and Cx3cr1(GFP/+) control mice in CA1 region, presented as maximum-intensity projections of a 50 μm z-stack (2 μm z-intervals) at a depth of 70-120 μm. A time-lapse movie was generated by concatenating images with a one-minute interval between frames for 25 min. Scale bar: 40 µm.
