# Supplementary material for: The Arp2/3 complex controls the development of homeostatic microglia
Source: EMBO Rep. 2026 Feb 27;27(7):1696–719. doi: 10.1038/s44319-026-00721-8 (PMC13076794; doi:10.1038/s44319-026-00721-8)
Supplement: Supplementary file 4 — Movie EV2 [file 44319_2026_721_MOESM4_ESM.zip › Legend Movie EV2.txt]

Movie EV2: Microglia morphology and cell motility are altered in Arpc4(ΔCx3cr1) mice.

Microglia were isolated from Arpc4(ΔCx3cr1) and control mice and cultivated in 3D Matrigel. The cells were imaged over 18 hours by phase-contrast brightfield microscopy. 
