# Supplementary material for: The Arp2/3 complex controls the development of homeostatic microglia
Source: EMBO Rep. 2026 Feb 27;27(7):1696–719. doi: 10.1038/s44319-026-00721-8 (PMC13076794; doi:10.1038/s44319-026-00721-8)
Supplement: Supplementary file 5 — Movie EV3 [file 44319_2026_721_MOESM5_ESM.zip]

Archive with 4 entries (4 files):
- Movie EV3.mp4
- __MACOSX/._Movie EV3.mp4
- Legend Movie EV3.txt
- __MACOSX/._Legend Movie EV3.txt
