# Supplementary material for: The Arp2/3 complex controls the development of homeostatic microglia
Source: EMBO Rep. 2026 Feb 27;27(7):1696–719. doi: 10.1038/s44319-026-00721-8 (PMC13076794; doi:10.1038/s44319-026-00721-8)
Supplement: Supplementary file 5 — Movie EV3 [file 44319_2026_721_MOESM5_ESM.zip › Legend Movie EV3.txt]

Movie EV3: Microglia chemotaxis towards laser-damaged area is impaired in Arpc4(ΔCx3cr1) mice.

Microglia chemotaxis towards a laser-damaged area in the CA1 region of an acute hippocampal slice from 12-weeks-old Arpc4(ΔCx3cr1) Cx3cr1(GFP/+) and Cx3cr1(GFP/+) control mice. The laser ablation is approximately 10 µm in diameter, created using an infrared laser (see Methods). Time-lapse movies were generated by concatenating images captured at 30-second intervals over 14 min. Before concatenation, the images were processed using maximum intensity projection over a depth of 25 μm. Scale bar: 40 µm. 
