# Supplementary material for: The Arp2/3 complex controls the development of homeostatic microglia
Source: EMBO Rep. 2026 Feb 27;27(7):1696–719. doi: 10.1038/s44319-026-00721-8 (PMC13076794; doi:10.1038/s44319-026-00721-8)
Supplement: Supplementary file 6 — Source data Fig. 1 [file 44319_2026_721_MOESM6_ESM.zip]

Archive with 33 entries (22 files):
- 1A/.DS_Store
- 1A/DAB images-Microglia/.DS_Store
- 1C/.DS_Store
- 1C/DAB images-Different brain regions/Controls/Ctx_LayerV-VI.tif
- 1A/DAB images-Microglia/Arpc4-KO/
- 1C/DAB images-Different brain regions/Controls/CC.tif
- 1C/DAB images-Different brain regions/Controls/
- 1C/DAB images-Different brain regions/
- 1C/DAB images-Different brain regions/Controls/hippocampus.tif
- 1C/DAB images-Different brain regions/Knockout/striatum-2.tif
- 1C/DAB images-Different brain regions/Controls/Ctx_LayerII-IV.tif
- 1B/Microglia ramification-Cell territory/
- 1C/DAB images-Different brain regions/Knockout/CC-2.tif
- 1C/DAB images-Different brain regions/Knockout/Ctx_LayerII-IV-2.tif
- 1C/DAB images-Different brain regions/Knockout/Ctx_LayerV-VI-2.tif
- 1C/
- 1C/DAB images-Different brain regions/Controls/Ctx_LayerI.tif
- 1D/
- 1A/
- 1B/
- 1A/DAB images-Microglia/Arpc4-KO/Screenshot 2025-09-01 at 13.46.53.tif
- .DS_Store
- 1C/DAB images-Different brain regions/.DS_Store
- 1B/.DS_Store
- 1C/DAB images-Different brain regions/Knockout/hippocampus-2.tif
- 1C/DAB images-Different brain regions/Knockout/Ctx_LayerI-2.tif
- 1A/DAB images-Microglia/Control/Screenshot 2025-09-01 at 13.46.41.tif
- 1A/DAB images-Microglia/Control/
- 1C/DAB images-Different brain regions/Knockout/
- 1D/MG cell number .xlsx
- 1B/Microglia ramification-Cell territory/LFPB Dataset 2 Analysis (13wko CC + CTX).xlsx
- 1A/DAB images-Microglia/
- 1C/DAB images-Different brain regions/Controls/striatum.tif
