# Supplementary material for: The Arp2/3 complex controls the development of homeostatic microglia
Source: EMBO Rep. 2026 Feb 27;27(7):1696–719. doi: 10.1038/s44319-026-00721-8 (PMC13076794; doi:10.1038/s44319-026-00721-8)
Supplement: Supplementary file 6 — Source data Fig. 1 [file 44319_2026_721_MOESM6_ESM.zip › 1D/MG cell number .xlsx]

## Sheet: 3WO
	Cortex-15				Cortex-13
	Image	IBA1+			Image	IBA1+
	1	98			1	190
	2	140			2	220
	3	127			3	248
	4	133			4	252
	5	151			5	275
	6	147			6	318
	Mean	132.667			Mean	250.5
	Cortex-30				Cortex-34
	Image	IBA1+			Image	IBA1+
	1	138			1	160
	2	161			2	200
	3	153			3	225
	4	157			4	304
	5	101			5	280
	6	165			6	250
	Mean	145.833			Mean	236.5
	Cortex-10				Cortex-39
	Image	IBA1+			Image
	1	102			1	247
	2	95			2	319
	3	117			3	312
	4	116			4	336
	5	111			5	381
	6	110			6	317
	Mean	108.5			Mean	318.667
	Cortex-75				Cortex-76
	Image	IBA1+			Image
	1	143			1	252
	2	77			2	299
	3	128			3	328
	4	149			4	340
	5	120			5	385
	6	109			6	314
	Mean	121			Mean	319.667

## Sheet: 12WO
Ctrl				KO
Cortex-35				Cortex-7
Image	IBA1+			Image	IBA1+
1	92			1	160
2	110			2	207
3	101			3	189
4	115			4	275
5	108			5	254
6	102			6	287
Mean	104.667			Mean	228.667
Ctrl				KO
Cortex-37				Cortex-43
Image	IBA1+			Image	IBA1+
1	80			1	141
2	115			2	174
3	94			3	198
4	100			4	193
5	95			5	209
6	93			6	188
Mean	96.1667			Mean	183.833
Ctrl				KO
Cortex-48				Cortex-56
Image	IBA1+			Image
1	70			1	247
2	101			2	150
3	100			3	200
4	90			4	210
5	95			5	185
6	85			6	195
Mean	90.1667			Mean	197.833
Ctrl				KO
Cortex-58				Cortex-57
Image	IBA1+			Image
1	107			1	161
2	90			2	200
3	83			3	193
4	78			4	223
5	60			5	209
6	100			6	143
Mean	86.3333			Meaan	188.167
