# Supplementary material for: The Arp2/3 complex controls the development of homeostatic microglia
Source: EMBO Rep. 2026 Feb 27;27(7):1696–719. doi: 10.1038/s44319-026-00721-8 (PMC13076794; doi:10.1038/s44319-026-00721-8)
Supplement: Supplementary file 6 — Source data Fig. 1 [file 44319_2026_721_MOESM6_ESM.zip › 1B/Microglia ramification-Cell territory/LFPB Dataset 2 Analysis (13wko CC + CTX).xlsx]

## Sheet: Sheet1
Region	Condition	Brain No.	Image No.	Cell Territory	Cell Volume	Ramification Index	No. of End Points	No. of Branch Points	Avg. Branch Length	Max. Branch Length	Min. Branch Length
Corpus Callosum	CNTRL	35	Image 16	9250.22	910.56	10.1588	16	11	36.0793	98.9322	7.40484
Corpus Callosum	CNTRL	35	Image 16	25471.1	2892.58	8.80567	56	50	73.4626	167.893	6.54512
Corpus Callosum	CNTRL	35	Image 16	14402.1	875.363	16.4527	18	13	45.2243	78.156	11.8336
Corpus Callosum	CNTRL	35	Image 16	19743.4	1319.27	14.9654	25	23	44.5088	95.5204	10.9009
Corpus Callosum	CNTRL	35	Image 16	27201.7	2486.38	10.9403	62	55	63.9751	122.327	9.98538
Corpus Callosum	CNTRL	35	Image 16	13522.5	1289.1	10.4898	21	16	63.2267	130.464	14.542
Corpus Callosum	CNTRL	35	Image 16	12972	882.786	14.6944	22	14	44.0072	69.3165	7.17895
Corpus Callosum	CNTRL	35	Image 16	2361.54	307.79	7.67257	7	5	31.3825	63.7566	4.47593
Corpus Callosum	CNTRL	35	Image 16	14315.5	1360.09	10.5254	31	26	53.8875	111.355	16.3407
Corpus Callosum	CNTRL	35	Image 16	4956.94	540.637	9.1687	8	6	22.6016	44.4545	11.1918
Corpus Callosum	CNTRL	35	Image 16	2660.29	354.12	7.5124	7	7	23.2523	47.3912	15.7494
Corpus Callosum	CNTRL	35	Image 16	23122.3	1438.39	16.0752	42	30	48.3663	100.704	7.48999
Corpus Callosum	CNTRL	35	Image 16	12709.2	1073.73	11.8364	27	22	53.5152	121.263	4.2878
Corpus Callosum	CNTRL	35	Image 16	2073.28	546.504	3.79372	9	7	27.9233	41.8375	21.0013
Corpus Callosum	CNTRL	35	Image 16	2671.9	324.67	8.2296	10	7	22.3763	39.3873	9.75597
Corpus Callosum	CNTRL	35	Image 16	18560.2	960.242	19.3287	30	23	35.5072	70.5223	6.37973
Corpus Callosum	CNTRL	35	Image 16	22572.3	1398.52	16.1401	35	28	46.8627	87.4437	13.3645
Corpus Callosum	CNTRL	35	Image 16	7318.98	564.341	12.9691	13	10	36.9217	80.8901	11.7274
Corpus Callosum	CNTRL	35	Image 16	2610.57	410.147	6.36495	7	6	33.3981	55.7468	5.40109
Corpus Callosum	CNTRL	37	Image 18	3612.79	449.294	8.04103	7	5	24.0807	51.3344	4.18387
Corpus Callosum	CNTRL	37	Image 18	13536	899.785	15.0436	22	18	55.7203	98.564	7.2249
Corpus Callosum	CNTRL	37	Image 18	12924.3	1137.18	11.3652	27	22	47.6378	85.0944	6.6462
Corpus Callosum	CNTRL	37	Image 18	13356	860.279	15.5251	15	9	44.1112	80.2466	7.98365
Corpus Callosum	CNTRL	37	Image 18	17900.2	807.006	22.181	11	8	61.7059	93.6865	47.5456
Corpus Callosum	CNTRL	37	Image 18	30898.1	1522.79	20.2905	32	23	53.6347	121.822	11.0105
Corpus Callosum	CNTRL	37	Image 18	3838.83	474.435	8.09139	6	4	24.3957	54.8577	3.27325
Corpus Callosum	CNTRL	37	Image 18	10315.1	699.74	14.7414	8	6	41.0288	78.509	3.20523
Corpus Callosum	CNTRL	37	Image 18	3087.12	552.848	5.58402	6	4	35.2566	72.3961	9.7963
Corpus Callosum	CNTRL	37	Image 18	13733.7	1052.42	13.0496	10	8	39.4529	73.7989	15.7529
Corpus Callosum	CNTRL	37	Image 18	7407.41	723.324	10.2408	17	15	30.3476	59.3287	8.53103
Corpus Callosum	CNTRL	37	Image 18	10334.1	727.754	14.2	15	12	53.4813	74.2989	18.3185
Corpus Callosum	CNTRL	37	Image 18	10911.8	554.285	19.6863	11	8	36.1092	56.1671	16.6764
Corpus Callosum	CNTRL	37	Image 18	6965.54	517.532	13.4591	11	8	33.163	73.1131	9.01611
Corpus Callosum	CNTRL	37	Image 18	5683.92	503.166	11.2963	14	8	37.112	73.3137	8.9816
Corpus Callosum	CNTRL	37	Image 18	22149.9	1643.34	13.4785	47	39	49.0061	78.8789	5.72693
Corpus Callosum	CNTRL	37	Image 18	29897.9	1000.83	29.8732	22	16	44.3653	90.6585	24.6068
Corpus Callosum	CNTRL	37	Image 18	16028.7	971.495	16.499	14	11	38.659	67.2177	8.2824
Corpus Callosum	CNTRL	37	Image 18	2336.96	293.903	7.95146	5	4	17.3613	36.5735	5.44472
Corpus Callosum	CNTRL	37	Image 18	51585.3	2745.09	18.7919	77	63	61.3035	108.236	7.2629
Corpus Callosum	CNTRL	37	Image 18	10940.1	541.835	20.1909	11	9	38.1852	70.6561	13.0707
Corpus Callosum	CNTRL	37	Image 18	2414.67	421.161	5.73337	7	8	23.0939	35.6069	7.83599
Corpus Callosum	CNTRL	48	Image 21	29201.2	1599.65	18.2548	21	19	64.9976	108.513	34.13
Corpus Callosum	CNTRL	48	Image 21	18806	1218.95	15.4281	15	12	60.5576	109.849	16.9072
Corpus Callosum	CNTRL	48	Image 21	3992.65	418.767	9.53431	7	5	32.8481	63.5106	3.8421
Corpus Callosum	CNTRL	48	Image 21	3212.62	291.987	11.0026	8	8	24.7993	44.6875	7.63754
Corpus Callosum	CNTRL	48	Image 21	23595.2	978.559	24.1122	15	12	49.8617	101.034	15.6621
Corpus Callosum	CNTRL	48	Image 21	19336.7	1264.68	15.2898	19	12	41.346	68.058	10.7851
Corpus Callosum	CNTRL	48	Image 21	10655.6	878.596	12.128	14	9	33.2725	47.3053	14.3527
Corpus Callosum	CNTRL	48	Image 21	10161.6	916.187	11.0911	17	15	35.9625	60.775	11.1238
Corpus Callosum	CNTRL	48	Image 21	26555.5	863.152	30.7657	8	4	69.0738	165.187	22.1732
Corpus Callosum	CNTRL	48	Image 21	5860.9	500.173	11.7177	8	7	29.8079	44.1888	12.8894
Corpus Callosum	CNTRL	48	Image 21	4061.43	432.294	9.39504	5	4	33.0445	59.4286	7.54512
Corpus Callosum	CNTRL	48	Image 21	18390.4	871.054	21.1128	16	16	52.5871	75.9782	12.9133
Corpus Callosum	CNTRL	48	Image 21	11776.7	697.944	16.8734	17	16	38.9621	59.2806	18.4174
Corpus Callosum	CNTRL	48	Image 21	10533.7	651.734	16.1626	11	11	44.6088	73.3768	13.0407
Corpus Callosum	CNTRL	48	Image 21	5728.61	447.139	12.8117	9	5	29.6978	41.5843	21.0069
Corpus Callosum	CNTRL	58	Image 25	5078.19	662.748	7.66233	7	6	30.6541	51.4867	14.0989
Corpus Callosum	CNTRL	58	Image 25	1346.79	481.498	2.79707	4	3	19.4602	28.3104	6.42335
Corpus Callosum	CNTRL	58	Image 25	4771.38	373.394	12.7784	6	4	27.8969	51.0217	11.5033
Corpus Callosum	CNTRL	58	Image 25	10822.3	860.878	12.5713	18	15	41.2479	78.5589	16.4252
Corpus Callosum	CNTRL	58	Image 25	3270.62	362.979	9.0105	4	3	34.8296	47.2235	22.9271
Corpus Callosum	CNTRL	58	Image 25	6181.85	593.672	10.4129	11	8	23.5001	37.836	7.45926
Corpus Callosum	CNTRL	58	Image 25	13637	838.73	16.2591	12	8	42.583	65.5826	23.5102
Corpus Callosum	CNTRL	58	Image 25	2151.34	356.873	6.02829	3	3	31.5868	62.1248	16.12
Corpus Callosum	CNTRL	58	Image 25	2582.69	279.178	9.25107	8	6	26.5919	40.2902	12.1704
Corpus Callosum	CNTRL	58	Image 25	2292.52	521.004	4.4002	9	7	20.3789	36.4551	4.82074
Corpus Callosum	CNTRL	58	Image 25	9927.65	941.087	10.5491	15	11	45.2705	90.288	13.0227
Corpus Callosum	CNTRL	58	Image 25	5322.97	353.042	15.0774	7	7	24.5579	37.1186	8.19368
Corpus Callosum	CNTRL	58	Image 25	19857.8	902.299	22.008	12	10	44.3558	82.1628	11.5307
Corpus Callosum	CNTRL	58	Image 25	16342.9	1048.59	15.5855	25	19	51.8206	113.187	6.04662
Corpus Callosum	CNTRL	58	Image 25	12158.1	668.853	18.1775	12	9	32.4087	61.4129	4.77711
Corpus Callosum	CNTRL	58	Image 25	11566.2	922.053	12.5439	16	13	37.3995	83.2901	7.3138
Corpus Callosum	CNTRL	58	Image 25	2317.46	470.244	4.92821	6	7	26.0837	59.0283	10.3321
Corpus Callosum	CNTRL	58	Image 25	19723.3	1812.74	10.8804	30	24	44.6327	81.1834	6.3014
Corpus Callosum	CNTRL	58	Image 25	2308.56	397.098	5.81359	10	9	27.1317	57.6892	8.59482
Corpus Callosum	CNTRL	58	Image 25	6511.01	547.102	11.9009	7	4	28.922	60.0448	5.01053
Corpus Callosum	CNTRL	58	Image 25	2643.77	391.232	6.75755	10	9	32.52	53.6633	12.0907
Corpus Callosum	CNTRL	58	Image 25	3852.62	590.918	6.51972	9	8	27.5818	34.1142	15.2889
Corpus Callosum	CNTRL	58	Image 25	1799.55	312.698	5.75491	5	4	21.312	58.2612	5.17825
Corpus Callosum	KO	7	Image 13	3340.34	589.601	5.66541	7	6	26.6558	39.7025	1.1133
Corpus Callosum	KO	7	Image 13	12587.1	1916.77	6.5668	11	9	41.0772	74.3629	12.4539
Corpus Callosum	KO	7	Image 13	5467.73	445.583	12.271	7	5	49.1654	78.3661	6.4147
Corpus Callosum	KO	7	Image 13	4734.95	685.015	6.91218	9	8	29.2834	56.7273	9.00018
Corpus Callosum	KO	7	Image 13	8174.69	833.343	9.80951	11	10	29.5711	54.5438	8.58331
Corpus Callosum	KO	7	Image 13	2760.83	391.471	7.05245	7	7	25.9858	36.0382	14.9692
Corpus Callosum	KO	7	Image 13	2885.63	570.447	5.05855	4	4	27.8814	36.2205	11.7276
Corpus Callosum	KO	7	Image 13	19799.2	1513.81	13.079	12	9	75.9559	145.105	5.43606
Corpus Callosum	KO	7	Image 13	7807.02	735.894	10.6089	9	8	36.8087	61.9809	10.6706
Corpus Callosum	KO	7	Image 13	5420.98	754.331	7.18648	5	3	32.7708	40.457	27.2379
Corpus Callosum	KO	7	Image 13	2522.38	537.645	4.69153	6	4	24.626	63.4348	6.6462
Corpus Callosum	KO	7	Image 13	1966.4	332.332	5.91697	7	3	13.2027	20.2548	4.55427
Corpus Callosum	KO	7	Image 13	13706.5	1035.66	13.2345	8	7	31.8494	65.2034	15.0431
Corpus Callosum	KO	7	Image 13	4444.06	913.553	4.86459	6	3	33.1082	68.1047	10.4001
Corpus Callosum	KO	7	Image 13	8473.94	1199.08	7.06706	11	10	37.5859	67.9089	5.07855
Corpus Callosum	KO	7	Image 13	13047.4	1691.71	7.71259	22	19	28.2158	80.5886	9.95251
Corpus Callosum	KO	7	Image 13	2570.84	396.021	6.49169	6	6	17.0215	28.9736	2.17146
Corpus Callosum	KO	7	Image 13	5952.34	799.463	7.44542	10	9	26.5503	53.5331	15.8012
Corpus Callosum	KO	7	Image 13	2710.51	570.088	4.75455	7	7	17.9255	34.9543	3.12993
Corpus Callosum	KO	7	Image 13	5875.06	1037.1	5.6649	11	9	31.3473	66.3967	6.91552
Corpus Callosum	KO	7	Image 13	23022.2	1708.83	13.4725	18	14	44.6027	100.205	7.05156
Corpus Callosum	KO	7	Image 13	9163.28	1192.25	7.68569	15	10	38.5512	76.8305	15.154
Corpus Callosum	KO	7	Image 13	10112.1	815.625	12.3979	8	5	30.575	58.8241	15.6856
Corpus Callosum	KO	7	Image 13	2368.78	456.597	5.1879	6	7	21.0297	25.0953	14.4086
Corpus Callosum	KO	7	Image 13	3367.61	336.043	10.0214	7	4	25.5895	48.8195	11.2547
Corpus Callosum	KO	7	Image 13	8347.4	747.746	11.1634	7	6	39.3347	62.3899	16.66
Corpus Callosum	KO	7	Image 13	4617.45	414.577	11.1377	9	8	32.0969	57.8169	7.27018
Corpus Callosum	KO	7	Image 13	2924.34	471.681	6.19983	4	3	29.5081	35.3462	22.1664
Corpus Callosum	KO	7	Image 13	3283.13	517.053	6.3497	8	7	22.1412	49.8247	6.48999
Corpus Callosum	KO	7	Image 13	2776.85	414.936	6.69225	5	4	26.2586	31.6228	22.3783
Corpus Callosum	KO	7	Image 13	3496.17	566.017	6.17678	9	9	31.1677	40.8918	12.3574
Corpus Callosum	KO	7	Image 13	3523.82	317.367	11.1033	5	4	34.0329	47.6447	22.0794
Corpus Callosum	KO	7	Image 13	3580.09	735.056	4.87049	3	3	37.2733	45.9488	29.6561
Corpus Callosum	KO	7	Image 13	5976.12	470.604	12.6988	7	5	26.8914	37.8721	16.2401
Corpus Callosum	KO	7	Image 13	18356.5	1051.71	17.4541	14	11	35.9605	60.4813	5.59227
Corpus Callosum	KO	7	Image 13	1574.43	279.537	5.63226	4	3	28.2635	48.0538	11.0241
Corpus Callosum	KO	7	Image 13	7487.66	1235.23	6.06175	15	15	22.5825	37.1173	8.00086
Corpus Callosum	KO	7	Image 13	8085.78	844.357	9.57626	15	8	33.7765	64.9667	16.4235
Corpus Callosum	KO	7	Image 13	1439.62	314.614	4.57585	4	3	21.67	32.4537	6.80526
Corpus Callosum	KO	7	Image 13	1386.09	480.181	2.8866	6	5	18.1774	27.2106	10.2519
Corpus Callosum	KO	7	Image 13	2162.91	311.381	6.94617	4	3	33.0116	56.0595	21.5933
Corpus Callosum	KO	56	Image 17	8555.18	1978.07	4.32502	15	12	40.5114	92.9273	9.96098
Corpus Callosum	KO	56	Image 17	2810.01	537.285	5.23002	7	6	17.7804	32.1525	8.98729
Corpus Callosum	KO	56	Image 17	1575.88	519.448	3.03376	3	3	23.9178	36.319	10.6584
Corpus Callosum	KO	56	Image 17	4586.34	667.297	6.87301	12	10	22.4968	42.8711	7.18199
Corpus Callosum	KO	56	Image 17	7655.66	1342.97	5.70053	7	4	39.4071	63.1497	21.0271
Corpus Callosum	KO	56	Image 17	8308.67	1564.81	5.30971	11	7	44.5283	85.4819	4.77408
Corpus Callosum	KO	56	Image 17	5565.86	998.671	5.57326	11	9	44.1234	80.8243	4.83225
Corpus Callosum	KO	56	Image 17	8646.05	1520.75	5.68538	5	4	47.3958	78.1421	21.0317
Corpus Callosum	KO	56	Image 17	8895.96	1466.28	6.06702	12	7	60.1953	123.956	12.2807
Corpus Callosum	KO	56	Image 17	9523.67	1311.85	7.25973	11	10	42.2349	92.298	10.9554
Corpus Callosum	KO	56	Image 17	5523.94	769.774	7.17605	9	7	49.3394	108.65	18.8027
Corpus Callosum	KO	56	Image 17	826.499	325.029	2.54285	3	3	13.9832	18.9705	9.09564
Corpus Callosum	KO	56	Image 17	7771.16	854.293	9.0966	11	3	33.8608	66.1375	9.49423
Corpus Callosum	KO	56	Image 17	3969.14	644.551	6.158	7	5	40.5961	58.3898	26.6593
Corpus Callosum	KO	56	Image 17	8702.18	936.059	9.29661	10	5	41.0349	96.2214	9.73389
Corpus Callosum	KO	56	Image 17	5154.15	910.44	5.66117	10	8	29.3672	43.0621	7.57256
Corpus Callosum	KO	56	Image 17	6194.72	1133.95	5.46296	7	4	27.4461	49.6433	9.35346
Corpus Callosum	KO	56	Image 17	7798.42	1103.9	7.06442	6	5	54.5209	76.1863	16.8148
Corpus Callosum	KO	56	Image 17	964.193	363.458	2.65283	4	3	15.3621	24.6682	7.80223
Corpus Callosum	KO	56	Image 17	4396.21	419.605	10.477	6	3	37.9057	63.157	11.8709
Corpus Callosum	KO	56	Image 17	11604.8	1753.84	6.6168	5	5	54.7848	66.1739	41.2193
Corpus Callosum	KO	56	Image 17	8201.64	1050.03	7.81087	13	9	36.2936	100.605	13.5235
Corpus Callosum	KO	56	Image 17	2617.77	574.397	4.55742	8	8	21.6457	35.562	11.4381
Corpus Callosum	KO	56	Image 17	2573.46	292.706	8.79196	7	7	17.3983	23.2012	10.7259
Corpus Callosum	KO	56	Image 17	3090.03	663.945	4.65404	4	3	24.3695	30.8394	15.8577
Corpus Callosum	KO	56	Image 17	2221.69	442.59	5.01975	5	3	11.8373	20.571	4.12008
Corpus Callosum	KO	56	Image 17	7423.17	1318.07	5.63183	10	6	48.2522	67.9708	27.2897
Corpus Callosum	KO	56	Image 17	6875.31	867.702	7.92359	11	6	29.4765	65.7243	11.037
Corpus Callosum	KO	56	Image 17	5471.22	504.124	10.8529	8	8	39.4249	85.604	10.7131
Corpus Callosum	KO	56	Image 17	2063.19	388.239	5.31422	3	3	27.5802	40.8456	6.49423
Corpus Callosum	KO	56	Image 17	913.333	309.107	2.95475	3	3	26.3477	40.3909	10.691
Corpus Callosum	KO	56	Image 17	23214.4	1458.02	15.9218	11	9	42.0981	106.904	9.40859
Corpus Callosum	KO	56	Image 17	1930.68	432.175	4.46736	3	3	31.1607	32.9695	28.0687
Corpus Callosum	KO	56	Image 17	6694.32	1173.46	5.70479	11	4	28.8976	52.1835	15.7165
Corpus Callosum	KO	56	Image 17	3235.96	418.527	7.73179	8	7	28.0619	42.7149	16.5153
Corpus Callosum	KO	56	Image 17	2125.92	553.327	3.84206	6	3	30.433	49.4691	19.2461
Corpus Callosum	KO	56	Image 17	8530.12	699.261	12.1988	9	6	34.6467	70.5421	11.1477
Corpus Callosum	KO	56	Image 17	5097.49	837.892	6.0837	11	9	24.7742	46.4972	9.78764
Corpus Callosum	KO	56	Image 17	4559.52	539.56	8.45045	11	8	22.4412	39.2749	5.77711
Corpus Callosum	KO	56	Image 17	2290.15	295.339	7.75429	5	3	20.2935	32.8634	11.6725
Corpus Callosum	KO	56	Image 17	2973.57	295.699	10.0561	5	3	31.3424	39.5768	18.9992
Corpus Callosum	KO	56	Image 17	4654.46	519.089	8.9666	6	4	33.0914	51.456	16.9825
Corpus Callosum	KO	56	Image 17	5428.58	1026.33	5.28934	12	5	25.1594	52.6088	11.9082
Corpus Callosum	KO	56	Image 17	3679.71	489.998	7.50965	20	12	20.4696	36.3465	5.57938
Corpus Callosum	KO	57	Image 24	4597.09	685.614	6.70508	10	9	21.5947	32.8781	5.12311
Corpus Callosum	KO	57	Image 24	2462.1	430.499	5.71918	6	5	20.8075	25.2189	17.405
Corpus Callosum	KO	57	Image 24	3324.99	1061.4	3.13264	10	9	26.0741	64.7789	9.43013
Corpus Callosum	KO	57	Image 24	4856.88	1061.28	4.57642	13	8	24.3893	52.6333	3.27325
Corpus Callosum	KO	57	Image 24	3926.96	592.834	6.62406	8	7	41.9908	94.4713	4.31853
Corpus Callosum	KO	57	Image 24	10663.3	538.961	19.7849	14	11	30.8631	79.7975	15.4337
Corpus Callosum	KO	57	Image 24	9455.65	751.697	12.5791	13	9	25.6008	68.8323	6.07855
Corpus Callosum	KO	57	Image 24	1741.85	414.696	4.2003	6	6	17.0371	31.8355	6.51577
Corpus Callosum	KO	57	Image 24	2827.47	527.948	5.35559	9	9	25.9201	37.684	11.28
Corpus Callosum	KO	57	Image 24	2466.27	348.972	7.06724	7	7	23.4543	53.7646	3.78697
Corpus Callosum	KO	57	Image 24	4025.61	746.31	5.39402	8	5	39.2822	54.8917	18.9504
Corpus Callosum	KO	57	Image 24	5687.23	721.648	7.88089	8	7	32.319	62.4316	16.7726
Corpus Callosum	KO	57	Image 24	4437.33	770.612	5.75819	6	6	32.6779	65.8998	5.81511
Corpus Callosum	KO	57	Image 24	9604.4	977.84	9.82205	16	13	52.7314	130.454	28.491
Corpus Callosum	KO	57	Image 24	3731.71	414.577	9.00125	4	3	33.3549	67.0363	16.0977
Corpus Callosum	KO	57	Image 24	10540.4	1081.51	9.746	22	18	37.4951	72.3672	1.94862
Corpus Callosum	KO	57	Image 24	2113.77	329.458	6.41588	10	8	35.8626	70.5513	13.4491
Corpus Callosum	KO	57	Image 24	3971.68	560.989	7.07978	8	8	30.5264	50.4282	2.98662
Corpus Callosum	KO	57	Image 24	5025.26	411.703	12.206	5	6	41.1221	63.2794	10.4789
Corpus Callosum	KO	57	Image 24	5703.63	835.378	6.8276	6	5	52.3481	75.3765	27.6161
Corpus Callosum	KO	57	Image 24	1722.33	294.022	5.85783	5	5	22.5004	35.2259	4.90146
Corpus Callosum	KO	57	Image 24	2201.08	539.56	4.0794	4	3	23.7079	35.4013	11.0935
Corpus Callosum	KO	57	Image 24	1707.17	321.318	5.31303	4	3	24.7859	28.0024	19.7592
Corpus Callosum	KO	57	Image 24	6391.34	689.564	9.26866	6	5	31.4163	45.117	9.06682
Corpus Callosum	KO	57	Image 24	3755.67	455.4	8.24698	7	8	33.4098	66.2473	10.0211
Corpus Callosum	KO	57	Image 24	5110.16	472.16	10.8229	9	7	30.5893	48.0295	23.2654
Corpus Callosum	KO	57	Image 24	1810.78	288.516	6.27621	4	4	36.62	44.9255	21.074
Corpus Callosum	KO	57	Image 24	5860.14	443.069	13.2262	7	6	37.6718	85.2999	8.08248
Corpus Callosum	KO	57	Image 24	5992.36	862.554	6.94724	11	8	32.7281	49.8235	16.269
Corpus Callosum	KO	57	Image 24	7406.71	859.441	8.61805	12	11	28.9113	57.3133	11.0687
Corpus Callosum	KO	57	Image 24	2337.36	373.514	6.25775	6	7	18.9754	24.9914	9.34195
Corpus Callosum	KO	57	Image 24	4622.02	536.567	8.61405	11	9	21.8978	34.8192	4.11633
Corpus Callosum	KO	57	Image 24	4150.37	588.165	7.05648	8	8	25.177	52.0146	5.26643
Corpus Callosum	KO	57	Image 24	2285.86	348.613	6.55701	3	0	39.4667	56.7959	28.8329
Corpus Callosum	KO	57	Image 24	1897.16	455.28	4.16702	9	8	38.5706	63.1093	7.79446
Corpus Callosum	KO	57	Image 24	1891.69	450.97	4.19472	5	5	26.9958	62.1731	9.52255
Corpus Callosum	KO	57	Image 24	1947.9	409.908	4.75204	5	5	20.019	26.3519	11.9361
Cortex	CNTRL	35	Image 1	6213.72	604.087	10.2861	13	7	45.4388	96.5044	7.11397
Cortex	CNTRL	35	Image 1	2571.62	397.936	6.46239	9	9	24.1071	54.0713	6.05581
Cortex	CNTRL	35	Image 1	18250.1	1036.98	17.5992	19	15	39.8542	86.0825	9.00675
Cortex	CNTRL	35	Image 1	2535.49	676.036	3.75052	7	7	24.2374	38.9608	15.8662
Cortex	CNTRL	35	Image 1	27858	1666.45	16.717	32	30	46.5308	89.9718	1.05817
Cortex	CNTRL	35	Image 1	10119.3	983.108	10.2931	22	17	36.4407	59.6204	5.95843
Cortex	CNTRL	35	Image 1	20176.6	1218.23	16.5622	20	18	42.5572	79.4079	9.40484
Cortex	CNTRL	35	Image 1	19543.7	1073.61	18.2037	21	20	35.8557	85.6804	8.92793
Cortex	CNTRL	35	Image 1	13347.8	757.323	17.625	14	12	50.1777	103.292	18.5547
Cortex	CNTRL	35	Image 1	21635.8	1176.81	18.3851	26	24	61.8808	131.338	8.17214
Cortex	CNTRL	35	Image 1	24126.5	1309.81	18.4198	32	23	57.7407	126.796	11.1465
Cortex	CNTRL	35	Image 1	34300.7	2145.67	15.986	47	39	62.7336	129.58	9.52117
Cortex	CNTRL	35	Image 1	27086.4	1936.41	13.988	40	34	67.4167	160.168	13.5788
Cortex	CNTRL	35	Image 1	8797.27	648.741	13.5605	13	11	36.6305	48.429	13.95
Cortex	CNTRL	35	Image 1	17948.5	1438.99	12.473	25	21	35.2879	65.4098	6.78952
Cortex	CNTRL	35	Image 1	8683.3	868.3	10.0003	18	15	29.836	59.6775	8.95656
Cortex	CNTRL	35	Image 1	6578.97	463.78	14.1856	14	9	33.4169	66.5477	3.66078
Cortex	CNTRL	35	Image 1	28165.6	1495.97	18.8277	28	21	65.543	122.421	8.56105
Cortex	CNTRL	35	Image 1	11206.8	860.279	13.0269	29	20	35.0144	58.8107	8.51439
Cortex	CNTRL	35	Image 1	18241.4	1503.15	12.1354	27	24	48.4946	75.8527	16.9553
Cortex	CNTRL	35	Image 1	20724.5	1398.64	14.8176	42	32	48.3073	93.893	7.48272
Cortex	CNTRL	35	Image 1	38765.7	1776.82	21.8174	38	34	56.931	115.468	8.14823
Cortex	CNTRL	35	Image 1	9371.23	580.982	16.13	18	13	42.2192	81.5018	4.55427
Cortex	CNTRL	35	Image 1	11798.4	779.71	15.1318	22	17	34.84	76.5786	6.17825
Cortex	CNTRL	37	Image 6	4800.37	527.588	9.09871	13	12	30.4234	97.6075	3.06191
Cortex	CNTRL	37	Image 6	14461.4	1112.16	13.0029	28	25	61.9546	157.748	10.9417
Cortex	CNTRL	37	Image 6	18469.8	1427.97	12.9343	25	21	57.3064	115.438	16.1186
Cortex	CNTRL	37	Image 6	26843.9	1749.17	15.3467	37	34	44.5236	74.5075	5.2125
Cortex	CNTRL	37	Image 6	17679	1695.42	10.4275	33	31	42.6832	81.5687	11.5929
Cortex	CNTRL	37	Image 6	21184.2	1438.63	14.7253	31	23	51.567	132.252	14.4749
Cortex	CNTRL	37	Image 6	8046.73	691.719	11.6329	18	14	37.6183	68.6558	8.38771
Cortex	CNTRL	37	Image 6	24911.3	1785.09	13.9553	40	36	48.1821	118.681	4.4961
Cortex	CNTRL	37	Image 6	23332.1	1748.93	13.3408	30	25	41.8791	80.9741	5.79937
Cortex	CNTRL	37	Image 6	5410.8	560.271	9.65748	9	7	33.1978	66.2245	4.9554
Cortex	CNTRL	37	Image 6	3563.05	515.856	6.90706	17	15	25.3436	44.225	6.47406
Cortex	CNTRL	37	Image 6	13345.8	1339.62	9.96239	24	19	40.6704	70.2947	12.1503
Cortex	CNTRL	37	Image 6	20621	1186.03	17.3866	25	23	41.3639	91.4609	16.7344
Cortex	CNTRL	37	Image 6	11263.1	1147.6	9.81449	31	24	34.6021	74.8732	3.41657
Cortex	CNTRL	37	Image 6	9115.5	1068.82	8.52852	28	18	30.6539	58.5453	8.97084
Cortex	CNTRL	37	Image 6	18266.5	1164.36	15.6881	28	21	51.831	106.746	7.87328
Cortex	CNTRL	37	Image 6	13377.7	789.766	16.9388	25	21	31.0978	71.2057	11.0443
Cortex	CNTRL	37	Image 6	27982	1460.65	19.1571	49	41	49.1702	85.8474	7.39333
Cortex	CNTRL	37	Image 6	14823	1279.52	11.5848	30	22	58.0947	117.816	6.58241
Cortex	CNTRL	37	Image 6	4499.33	620.009	7.25687	18	14	25.39	54.9686	3.69455
Cortex	CNTRL	37	Image 6	3177.92	465.216	6.83106	9	9	32.2319	62.6537	16.0677
Cortex	CNTRL	37	Image 6	3746.77	436.844	8.57692	4	3	45.2512	57.3721	29.2151
Cortex	CNTRL	37	Image 6	10000.9	979.516	10.21	21	16	32.605	69.071	8.13855
Cortex	CNTRL	48	Image 10	2072.64	407.753	5.08309	5	6	17.6582	36.5654	5.51136
Cortex	CNTRL	48	Image 10	21787.8	1601.56	13.6041	28	21	36.3626	66.0352	6.61314
Cortex	CNTRL	48	Image 10	19751.2	1092.17	18.0844	17	14	52.8224	126.383	9.23031
Cortex	CNTRL	48	Image 10	19317.4	1367.4	14.1271	30	24	39.0815	83.8046	9.33258
Cortex	CNTRL	48	Image 10	19972.5	1321.31	15.1157	21	19	37.6888	69.9008	7.91856
Cortex	CNTRL	48	Image 10	2393.7	355.437	6.73453	5	4	22.4365	28.1485	16.1343
Cortex	CNTRL	48	Image 10	11386.5	886.617	12.8426	14	14	32.7436	71.7377	9.48526
Cortex	CNTRL	48	Image 10	3180.08	436.963	7.27767	8	6	30.4636	43.9983	15.9406
Cortex	CNTRL	48	Image 10	5294.4	533.694	9.92029	11	7	35.7659	65.711	4.34007
Cortex	CNTRL	48	Image 10	14766	1401.28	10.5375	19	17	40.4927	91.2911	10.0224
Cortex	CNTRL	48	Image 10	16856.8	961.319	17.5351	18	15	53.8719	109.687	6.6101
Cortex	CNTRL	48	Image 10	23993	1537.03	15.6099	21	16	48.647	72.6575	9.19863
Cortex	CNTRL	48	Image 10	11097.4	868.18	12.7824	11	5	40.9646	80.4544	13.4554
Cortex	CNTRL	48	Image 10	19653.9	1366.2	14.3859	23	18	53.9779	122.106	7.90282
Cortex	CNTRL	48	Image 10	6515.84	663.586	9.81914	12	9	29.1533	45.7803	5.44472
Cortex	CNTRL	48	Image 10	22343.5	1285.63	17.3794	24	18	50.503	87.9166	16.5239
Cortex	CNTRL	48	Image 10	3942.43	477.427	8.25765	7	7	19.6349	31.9533	5.3767
Cortex	CNTRL	48	Image 10	3610.24	370.162	9.75313	6	6	37.2626	88.3197	11.0499
Cortex	CNTRL	48	Image 10	2023.88	365.254	5.54102	6	5	22.6108	35.7467	10.1221
Cortex	CNTRL	48	Image 10	7543.82	602.531	12.5202	10	9	34.832	53.4243	11.4116
Cortex	CNTRL	48	Image 10	16031.2	917.384	17.475	13	11	48.3029	85.1322	14.6433
Cortex	CNTRL	48	Image 10	4410.48	552.13	7.98811	11	5	29.5915	60.0268	8.39637
Cortex	CNTRL	48	Image 10	4657.79	272.354	17.102	6	4	26.1554	54.2572	9.53312
Cortex	CNTRL	48	Image 10	2504.36	651.494	3.84402	9	4	26.9993	48.0361	7.95795
Cortex	CNTRL	48	Image 10	5923.75	569.489	10.4019	10	9	28.4807	55.726	6.84888
Cortex	CNTRL	48	Image 10	3226.57	445.104	7.24901	9	6	24.3154	41.8306	9.14212
Cortex	CNTRL	58	Image 14	19002.1	1410.61	13.4708	20	15	40.6893	71.2074	9.57345
Cortex	CNTRL	58	Image 14	4026.63	419.245	9.60446	13	9	30.7529	50.1592	8.44726
Cortex	CNTRL	58	Image 14	16302	973.65	16.7432	20	16	34.7895	82.0455	6.3002
Cortex	CNTRL	58	Image 14	11510.7	957.728	12.0187	19	14	37.2629	64.2618	7.13552
Cortex	CNTRL	58	Image 14	12646.8	1304.55	9.69441	24	20	38.7388	64.4859	5.2878
Cortex	CNTRL	58	Image 14	3896.22	289.473	13.4597	10	10	20.7433	47.2823	5.85008
Cortex	CNTRL	58	Image 14	10147.1	987.537	10.2751	17	14	32.9914	75.1568	10.969
Cortex	CNTRL	58	Image 14	6080.5	568.89	10.6883	16	14	26.547	48.491	8.71797
Cortex	CNTRL	58	Image 14	22895.7	1204.82	19.0034	19	14	48.6168	102.374	10.6192
Cortex	CNTRL	58	Image 14	4904.23	496.821	9.8712	11	9	30.7512	46.2547	12.5831
Cortex	CNTRL	58	Image 14	8910.3	649.818	13.712	16	12	36.6792	70.2454	9.23168
Cortex	CNTRL	58	Image 14	24836.5	1413.85	17.5666	29	23	45.165	80.1375	9.13484
Cortex	CNTRL	58	Image 14	9867.03	1114.92	8.85003	19	15	49.9381	99.907	11.6131
Cortex	CNTRL	58	Image 14	9130.4	825.083	11.066	16	12	31.0852	50.1648	9.48526
Cortex	CNTRL	58	Image 14	15268.8	751.457	20.3189	15	13	38.5164	93.4997	9.85263
Cortex	CNTRL	58	Image 14	18705.4	1202.07	15.561	22	13	40.646	62.7795	12.3743
Cortex	CNTRL	58	Image 14	12934.5	1054.22	12.2692	34	28	39.8579	104.185	4.63076
Cortex	CNTRL	58	Image 14	10604.4	784.379	13.5195	18	13	43.3954	87.5724	6.14823
Cortex	CNTRL	58	Image 14	34595.9	2326.08	14.8731	49	41	55.3811	105.757	6.1051
Cortex	CNTRL	58	Image 14	6055.81	540.637	11.2012	12	8	31.5484	53.1519	4.63076
Cortex	CNTRL	58	Image 14	3140.47	489.758	6.41229	8	5	27.053	51.0619	18.4732
Cortex	CNTRL	58	Image 14	13739.9	918.94	14.9519	13	10	39.7713	65.3682	23.1192
Cortex	CNTRL	58	Image 14	8230.97	672.924	12.2317	14	13	32.121	64.4078	7.09309
Cortex	CNTRL	58	Image 14	12000.6	942.404	12.734	21	15	41.1006	78.8557	3.00678
Cortex	CNTRL	58	Image 14	14989.7	1012.8	14.8003	25	21	38.2499	70.486	7.05599
Cortex	CNTRL	58	Image 14	9672.59	793.478	12.1901	22	14	38.1883	56.769	11.8332
Cortex	CNTRL	58	Image 14	10923.8	796.71	13.7112	25	20	61.3732	137.571	10.0541
Cortex	CNTRL	58	Image 14	13186.4	955.334	13.8029	20	15	83.1085	137.305	35.2151
Cortex	CNTRL	58	Image 14	6314.84	744.634	8.48047	14	11	32.0008	53.8877	10.6896
Cortex	CNTRL	58	Image 14	8312.86	629.467	13.2062	10	6	33.7371	51.9669	3.55123
Cortex	CNTRL	58	Image 14	4590.41	453.245	10.1279	5	4	53.9322	61.8889	42.6826
Cortex	CNTRL	58	Image 14	3663.63	384.648	9.52464	6	4	25.1475	42.2753	6.97668
Cortex	CNTRL	58	Image 14	3413.84	408.95	8.34782	8	5	25.3819	45.6232	11.8119
Cortex	KO	7	Image 11	4799.49	1140.41	4.20855	11	9	19.6595	32.4483	11.0677
Cortex	KO	7	Image 11	21745.1	1525.06	14.2585	19	17	35.7125	82.9831	11.6539
Cortex	KO	7	Image 11	7777.97	1259.29	6.17646	11	8	30.567	50.0413	11.5221
Cortex	KO	7	Image 11	8890.23	970.777	9.15785	15	8	41.334	86.0547	12.4233
Cortex	KO	7	Image 11	2410.2	448.576	5.37301	5	6	19.7887	30.8033	12.5526
Cortex	KO	7	Image 11	6736.92	934.024	7.21279	12	10	22.5131	36.5588	12.4848
Cortex	KO	7	Image 11	8039.53	1105.7	7.271	17	17	46.2772	68.8612	3.71895
Cortex	KO	7	Image 11	20295.3	1697.45	11.9563	28	20	45.4872	91.4992	13.4362
Cortex	KO	7	Image 11	11857.6	850.822	13.9367	11	9	32.5003	73.4285	7.24697
Cortex	KO	7	Image 11	3949.37	302.642	13.0496	6	5	28.9006	52.7116	3.63076
Cortex	KO	7	Image 11	4737.36	549.496	8.62128	6	6	30.0754	56.5323	13.702
Cortex	KO	7	Image 11	3473.56	472.04	7.35861	7	6	26.8975	43.576	11.1036
Cortex	KO	7	Image 11	20200.9	1298.32	15.5592	17	13	38.4109	71.9319	9.27816
Cortex	KO	7	Image 11	7087.35	912.116	7.77022	9	6	33.2073	51.0937	8.17567
Cortex	KO	7	Image 11	13379.5	1644.78	8.13454	11	9	43.0576	81.4787	4.63076
Cortex	KO	7	Image 11	23165	1539.55	15.0466	25	22	44.5702	83.3892	14.5504
Cortex	KO	7	Image 11	9562.18	966.348	9.89517	10	9	32.822	59.5354	19.0285
Cortex	KO	7	Image 11	2269.34	238.235	9.52563	4	4	14.6287	33.4471	2.01664
Cortex	KO	7	Image 11	5827.97	809.639	7.19824	8	8	38.3736	79.7313	18.2405
Cortex	KO	7	Image 11	6058.41	1016.99	5.95721	15	10	30.4101	55.4978	11.4919
Cortex	KO	7	Image 11	5084.04	587.446	8.65447	7	7	29.2253	48.6094	8.58754
Cortex	KO	7	Image 11	4454.47	537.884	8.28147	9	7	18.2303	27.8412	11.037
Cortex	KO	7	Image 11	2617.01	596.784	4.38519	8	6	20.6618	41.4291	6.99643
Cortex	KO	7	Image 11	5224.79	460.547	11.3447	6	4	32.0343	70.8003	19.7276
Cortex	KO	7	Image 11	3090.15	501.969	6.15605	6	6	20.4374	31.0666	7.4135
Cortex	KO	7	Image 11	6742.03	831.547	8.10781	9	7	28.6356	46.8658	15.6156
Cortex	KO	7	Image 11	8237.6	744.035	11.0715	11	10	30.9618	57.1345	5.3014
Cortex	KO	7	Image 11	1346.45	281.452	4.78392	3	3	14.486	18.8962	9.75084
Cortex	KO	7	Image 11	1652.06	395.542	4.17671	5	4	22.9433	26.7774	10.3872
Cortex	KO	56	Image 13	7178.89	1329.69	5.39894	13	8	57.9269	273.378	10.0626
Cortex	KO	56	Image 13	3021.95	578.348	5.22514	9	6	24.6143	38.0229	16.4035
Cortex	KO	56	Image 13	6476.82	1281.8	5.05291	15	10	31.7813	54.3503	9.31969
Cortex	KO	56	Image 13	12753.4	1401.99	9.09659	11	9	45.8024	90.0268	15.4735
Cortex	KO	56	Image 13	1240.82	289.593	4.28469	4	3	18.4836	29.3299	5.43183
Cortex	KO	56	Image 13	1472.87	378.063	3.89582	3	3	19.3869	24.3993	14.9427
Cortex	KO	56	Image 13	9628.14	1185.91	8.1188	6	5	25.2096	37.6624	16.1386
Cortex	KO	56	Image 13	3701.64	1255.22	2.94899	10	6	35.5159	52.4439	12.9898
Cortex	KO	56	Image 13	8854.49	745.112	11.8834	12	11	36.4283	69.5539	12.5931
Cortex	KO	56	Image 13	13187.1	1261.33	10.4549	15	8	49.7969	95.9826	16.713
Cortex	KO	56	Image 13	16533.9	720.571	22.9455	7	6	43.5352	67.9566	12.4367
Cortex	KO	56	Image 13	8493.73	1055.78	8.04502	4	3	42.7364	83.5652	15.4235
Cortex	KO	56	Image 13	21715.2	1683.93	12.8956	21	18	41.6929	75.7863	12.0865
Cortex	KO	56	Image 13	35674.2	4044.84	8.81968	29	24	87.9998	185.377	18.4974
Cortex	KO	56	Image 13	12327.3	1568.52	7.85921	11	8	43.5039	64.8168	20.9112
Cortex	KO	56	Image 13	23081.1	1821.72	12.67	21	18	42.4302	75.5209	11.8214
Cortex	KO	56	Image 13	22444	1411.81	15.8973	12	9	44.4816	68.0439	26.2693
Cortex	KO	56	Image 13	22861.5	1734.45	13.1809	9	6	56.1238	99.7861	17.7705
Cortex	KO	56	Image 13	17320.4	1426.18	12.1446	9	8	51.0177	64.6125	38.489
Cortex	KO	56	Image 13	5131.81	822.449	6.23967	8	6	53.5357	60.4629	28.3664
Cortex	KO	56	Image 13	3910.84	627.072	6.23667	5	5	23.1302	30.57	8.17214
Cortex	KO	56	Image 13	22867.2	1298.68	17.608	15	8	57.4081	130.854	11.5685
Cortex	KO	56	Image 13	12791.8	1001.78	12.769	8	7	36.5079	66.9106	13.1969
Cortex	KO	56	Image 13	19978.7	1809.03	11.0439	20	15	52.8109	206.534	14.0088
Cortex	KO	56	Image 13	5425.53	469.406	11.5583	4	4	33.4912	53.3884	16.3341
Cortex	KO	56	Image 13	11504.4	1902.89	6.04577	13	10	56.3804	169.528	12.0234
Cortex	KO	56	Image 13	9086.32	776.478	11.702	10	7	31.6721	56.7409	18.7602
Cortex	KO	56	Image 13	11713.5	974.967	12.0142	14	7	46.3281	88.2831	12.5922
Cortex	KO	56	Image 13	7572.28	845.913	8.9516	8	5	26.1792	38.4905	6.04853
Cortex	KO	56	Image 13	6072.73	821.85	7.3891	8	4	23.0227	38.0495	2.4593
Cortex	KO	56	Image 13	23518.6	1413.49	16.6387	22	19	36.9419	96.9158	7.60752
Cortex	KO	56	Image 13	23812.8	1360.09	17.5082	22	18	53.6206	179.364	7.2873
Cortex	KO	56	Image 13	21581.1	1433	15.0601	27	22	34.1046	77.5097	12.3516
Cortex	KO	56	Image 13	15502.9	1152.27	13.4542	14	11	54.1748	123.638	13.5873
Cortex	KO	56	Image 13	5659.61	792.161	7.14453	9	6	25.4769	37.4516	14.8439
Cortex	KO	56	Image 13	6447.92	422.957	15.2449	5	4	26.9539	49.959	7.00371
Cortex	KO	56	Image 13	3672.85	540.877	6.79054	7	7	23.6643	39.1426	4.00982
Cortex	KO	56	Image 13	4420.15	1385.59	3.19008	6	3	85.9855	234.409	8.85686
Cortex	KO	56	Image 13	3299.95	440.675	7.48841	6	4	24.5232	40.1928	9.52117
Cortex	KO	56	Image 13	9438.61	824.604	11.4462	13	10	27.5795	52.7959	3.71895
Cortex	KO	56	Image 13	15151.4	1658.07	9.13798	15	12	33.7401	84.9622	9.24319
Cortex	KO	56	Image 13	4916.26	858.124	5.72907	8	5	23.6112	30.4291	17.8509
Cortex	KO	56	Image 13	1164.4	272.114	4.27907	6	5	16.5961	31.3346	8.23641
Cortex	KO	56	Image 13	10358.6	649.699	15.9437	12	10	33.866	68.9451	12.3358
Cortex	KO	56	Image 13	3706.87	399.013	9.29008	5	4	14.9564	37.1518	4.2634
Cortex	KO	56	Image 13	1840.15	295.339	6.23064	3	3	33.9909	51.8787	24.2834
Cortex	KO	56	Image 13	3380.78	868.54	3.89249	11	9	14.7033	27.0686	3.33989
Cortex	KO	56	Image 13	1586.02	322.515	4.91766	8	6	26.6905	60.7474	11.7025
Cortex	KO	56	Image 13	1217.85	399.013	3.05216	4	5	20.9387	33.8726	8.16063
Cortex	KO	57	Image 20	8476.93	1509.98	5.61394	14	12	34.3583	55.5833	16.4252
Cortex	KO	57	Image 20	2630.84	495.026	5.31455	5	4	26.1703	38.2083	16.0921
Cortex	KO	57	Image 20	5449.83	865.427	6.29727	13	7	32.8445	75.8793	11.5139
Cortex	KO	57	Image 20	10901.2	999.988	10.9014	21	17	49.4844	124.391	8.2873
Cortex	KO	57	Image 20	12531.2	1228.41	10.2012	17	15	40.1401	77.498	16.9624
Cortex	KO	57	Image 20	1385.09	546.863	2.5328	5	4	15.074	24.3078	8.16063
Cortex	KO	57	Image 20	13804	1874.75	7.36309	18	17	37.5779	86.3197	14.93
Cortex	KO	57	Image 20	13920.7	1208.41	11.5198	13	8	41.9421	59.1604	7.62041
Cortex	KO	57	Image 20	9437.07	790.245	11.942	14	13	43.8229	101.022	5.51136
Cortex	KO	57	Image 20	20068.8	1876.67	10.6939	23	19	46.6621	101.631	9.17517
Cortex	KO	57	Image 20	5291.29	606.242	8.72801	10	9	34.9312	79.0099	10.4822
Cortex	KO	57	Image 20	10160.9	1356.14	7.49251	10	7	41.6772	74.9246	20.4324
Cortex	KO	57	Image 20	3771.93	772.408	4.88334	7	7	32.8633	45.5489	14.8568
Cortex	KO	57	Image 20	2425.85	347.296	6.98495	11	11	35.9006	65.7434	9.49678
Cortex	KO	57	Image 20	4613.02	518.011	8.90525	12	9	28.8902	48.0397	8.32531
Cortex	KO	57	Image 20	8223.11	1208.05	6.80691	12	10	35.6811	60.5301	13.7093
Cortex	KO	57	Image 20	13225	1059.13	12.4867	20	17	38.8087	98.2479	9.04171
Cortex	KO	57	Image 20	2711.31	297.973	9.09917	4	3	15.8492	28.305	5.44472
Cortex	KO	57	Image 20	5419.6	581.7	9.31683	13	10	18.5417	27.4157	8.09684
Cortex	KO	57	Image 20	7427.1	707.043	10.5045	13	11	27.8661	58.2107	11.9934
Cortex	KO	57	Image 20	24389.6	1792.51	13.6064	23	15	45.708	107.572	12.9842
Cortex	KO	57	Image 20	3013.13	615.101	4.8986	6	6	30.5884	64.3044	15.048
Cortex	KO	57	Image 20	9113.84	1390.26	6.55548	16	14	42.0875	92.0215	14.3982
Cortex	KO	57	Image 20	12446.5	1029.8	12.0864	14	11	71.3476	199.87	15.1064
Cortex	KO	57	Image 20	5690.52	1030.64	5.52137	13	7	42.3424	67.6634	8.77239
Cortex	KO	57	Image 20	20107.6	1449.52	13.8719	27	21	51.2658	89.0049	27.01
Cortex	KO	57	Image 20	3510.89	1259.53	2.78746	8	6	30.586	49.3264	14.7198
Cortex	KO	57	Image 20	3732.8	1005.02	3.71418	11	6	34.6038	62.7638	12.6682
Cortex	KO	57	Image 20	13123.1	1383.32	9.48666	14	11	41.9281	57.7454	19.8431
Cortex	KO	57	Image 20	5216.86	501.011	10.4127	7	5	29.8302	49.4873	13.0187
Cortex	KO	57	Image 20	9153.57	1002.74	9.12854	11	8	48.0325	75.3949	7.12686
Cortex	KO	57	Image 20	11588.3	1289.1	8.98943	15	11	51.4561	88.0961	25.914
Cortex	KO	57	Image 20	15095.2	1644.06	9.18163	14	9	50.8458	107.137	16.3813
Cortex	KO	57	Image 20	5503.11	1320.95	4.16603	11	10	48.1758	111.058	7.18128
Cortex	KO	57	Image 20	10492.3	724.162	14.489	12	8	27.9469	58.478	15.2802
Cortex	KO	57	Image 20	5082.52	677.114	7.50616	6	3	34.2051	67.7189	11.8244
Cortex	KO	57	Image 20	6760.26	910.32	7.42624	8	4	30.8386	49.7957	17.8021
Cortex	KO	57	Image 20	12518.2	1088.1	11.5047	20	13	42.7304	81.82	12.1764
Cortex	KO	57	Image 20	10940.7	782.703	13.9781	16	13	46.9567	96.039	17.9842
Cortex	KO	57	Image 20	7940.66	568.771	13.9611	9	10	42.4171	74.6556	7.19488
Cortex	KO	57	Image 20	4043.09	607.678	6.65334	9	4	25.159	34.802	5.45623
Cortex	KO	57	Image 20	4155.52	603.967	6.88038	9	10	21.8394	32.0049	7.40484
Cortex	KO	57	Image 20	1942.69	337.24	5.76056	6	3	22.9614	37.0999	13.8195
Cortex	KO	57	Image 20	5183.02	924.567	5.6059	12	8	23.2358	47.0481	4.23595

## Sheet: Cortex
Ctrl				Cell theritory	Cell volume	ramification index				Ctrl		Cell theritory	Cell volume	ramification index
Cortex	CNTRL	35	Image 1	6213.72	604.087	10.2861		Cortex	CNTRL	37	Image 6	4800.37	527.588	9.09871
Cortex	CNTRL	35	Image 1	2571.62	397.936	6.46239		Cortex	CNTRL	37	Image 6	14461.4	1112.16	13.0029
Cortex	CNTRL	35	Image 1	18250.1	1036.98	17.5992		Cortex	CNTRL	37	Image 6	18469.8	1427.97	12.9343
Cortex	CNTRL	35	Image 1	2535.49	676.036	3.75052		Cortex	CNTRL	37	Image 6	26843.9	1749.17	15.3467
Cortex	CNTRL	35	Image 1	27858	1666.45	16.717		Cortex	CNTRL	37	Image 6	17679	1695.42	10.4275
Cortex	CNTRL	35	Image 1	10119.3	983.108	10.2931		Cortex	CNTRL	37	Image 6	21184.2	1438.63	14.7253
Cortex	CNTRL	35	Image 1	20176.6	1218.23	16.5622		Cortex	CNTRL	37	Image 6	8046.73	691.719	11.6329
Cortex	CNTRL	35	Image 1	19543.7	1073.61	18.2037		Cortex	CNTRL	37	Image 6	24911.3	1785.09	13.9553
Cortex	CNTRL	35	Image 1	13347.8	757.323	17.625		Cortex	CNTRL	37	Image 6	23332.1	1748.93	13.3408
Cortex	CNTRL	35	Image 1	21635.8	1176.81	18.3851		Cortex	CNTRL	37	Image 6	5410.8	560.271	9.65748
Cortex	CNTRL	35	Image 1	24126.5	1309.81	18.4198		Cortex	CNTRL	37	Image 6	3563.05	515.856	6.90706
Cortex	CNTRL	35	Image 1	34300.7	2145.67	15.986		Cortex	CNTRL	37	Image 6	13345.8	1339.62	9.96239
Cortex	CNTRL	35	Image 1	27086.4	1936.41	13.988		Cortex	CNTRL	37	Image 6	20621	1186.03	17.3866
Cortex	CNTRL	35	Image 1	8797.27	648.741	13.5605		Cortex	CNTRL	37	Image 6	11263.1	1147.6	9.81449
Cortex	CNTRL	35	Image 1	17948.5	1438.99	12.473		Cortex	CNTRL	37	Image 6	9115.5	1068.82	8.52852
Cortex	CNTRL	35	Image 1	8683.3	868.3	10.0003		Cortex	CNTRL	37	Image 6	18266.5	1164.36	15.6881
Cortex	CNTRL	35	Image 1	6578.97	463.78	14.1856		Cortex	CNTRL	37	Image 6	13377.7	789.766	16.9388
Cortex	CNTRL	35	Image 1	28165.6	1495.97	18.8277		Cortex	CNTRL	37	Image 6	27982	1460.65	19.1571
Cortex	CNTRL	35	Image 1	11206.8	860.279	13.0269		Cortex	CNTRL	37	Image 6	14823	1279.52	11.5848
Cortex	CNTRL	35	Image 1	18241.4	1503.15	12.1354		Cortex	CNTRL	37	Image 6	4499.33	620.009	7.25687
Cortex	CNTRL	35	Image 1	20724.5	1398.64	14.8176		Cortex	CNTRL	37	Image 6	3177.92	465.216	6.83106
Cortex	CNTRL	35	Image 1	38765.7	1776.82	21.8174		Cortex	CNTRL	37	Image 6	3746.77	436.844	8.57692
Cortex	CNTRL	35	Image 1	9371.23	580.982	16.13		Cortex	CNTRL	37	Image 6	10000.9	979.516	10.21
Cortex	CNTRL	35	Image 1	11798.4	779.71	15.1318
Mean				17002	1116.58	14.4327		Mean				13866.2	1095.25	11.868
Ctrl								Ctrl
Cortex	CNTRL	48	Image 10	2072.64	407.753	5.08309		Cortex	CNTRL	58	Image 14	19002.1	1410.61	13.4708
Cortex	CNTRL	48	Image 10	21787.8	1601.56	13.6041		Cortex	CNTRL	58	Image 14	4026.63	419.245	9.60446
Cortex	CNTRL	48	Image 10	19751.2	1092.17	18.0844		Cortex	CNTRL	58	Image 14	16302	973.65	16.7432
Cortex	CNTRL	48	Image 10	19317.4	1367.4	14.1271		Cortex	CNTRL	58	Image 14	11510.7	957.728	12.0187			in Cortex
Cortex	CNTRL	48	Image 10	19972.5	1321.31	15.1157		Cortex	CNTRL	58	Image 14	12646.8	1304.55	9.69441			Cell theritory	Cell volume	ramification index
Cortex	CNTRL	48	Image 10	2393.7	355.437	6.73453		Cortex	CNTRL	58	Image 14	3896.22	289.473	13.4597		35	17002	1116.58	14.4327
Cortex	CNTRL	48	Image 10	11386.5	886.617	12.8426		Cortex	CNTRL	58	Image 14	10147.1	987.537	10.2751		37	13866.2	1095.25	11.868
Cortex	CNTRL	48	Image 10	3180.08	436.963	7.27767		Cortex	CNTRL	58	Image 14	6080.5	568.89	10.6883		48	10548.4	819.594	11.5758
Cortex	CNTRL	48	Image 10	5294.4	533.694	9.92029		Cortex	CNTRL	58	Image 14	22895.7	1204.82	19.0034		58	11348.5	863.004	12.5542
Cortex	CNTRL	48	Image 10	14766	1401.28	10.5375		Cortex	CNTRL	58	Image 14	4904.23	496.821	9.8712		7	7955.58	848.947	8.78033
Cortex	CNTRL	48	Image 10	16856.8	961.319	17.5351		Cortex	CNTRL	58	Image 14	8910.3	649.818	13.712		56	10708.1	1061.5	9.56765
Cortex	CNTRL	48	Image 10	23993	1537.03	15.6099		Cortex	CNTRL	58	Image 14	24836.5	1413.85	17.5666		57	8468.61	972.453	8.54
Cortex	CNTRL	48	Image 10	11097.4	868.18	12.7824		Cortex	CNTRL	58	Image 14	9867.03	1114.92	8.85003
Cortex	CNTRL	48	Image 10	19653.9	1366.2	14.3859		Cortex	CNTRL	58	Image 14	9130.4	825.083	11.066
Cortex	CNTRL	48	Image 10	6515.84	663.586	9.81914		Cortex	CNTRL	58	Image 14	15268.8	751.457	20.3189
Cortex	CNTRL	48	Image 10	22343.5	1285.63	17.3794		Cortex	CNTRL	58	Image 14	18705.4	1202.07	15.561
Cortex	CNTRL	48	Image 10	3942.43	477.427	8.25765		Cortex	CNTRL	58	Image 14	12934.5	1054.22	12.2692
Cortex	CNTRL	48	Image 10	3610.24	370.162	9.75313		Cortex	CNTRL	58	Image 14	10604.4	784.379	13.5195
Cortex	CNTRL	48	Image 10	2023.88	365.254	5.54102		Cortex	CNTRL	58	Image 14	34595.9	2326.08	14.8731
Cortex	CNTRL	48	Image 10	7543.82	602.531	12.5202		Cortex	CNTRL	58	Image 14	6055.81	540.637	11.2012
Cortex	CNTRL	48	Image 10	16031.2	917.384	17.475		Cortex	CNTRL	58	Image 14	3140.47	489.758	6.41229
Cortex	CNTRL	48	Image 10	4410.48	552.13	7.98811		Cortex	CNTRL	58	Image 14	13739.9	918.94	14.9519
Cortex	CNTRL	48	Image 10	4657.79	272.354	17.102		Cortex	CNTRL	58	Image 14	8230.97	672.924	12.2317
Cortex	CNTRL	48	Image 10	2504.36	651.494	3.84402		Cortex	CNTRL	58	Image 14	12000.6	942.404	12.734
Cortex	CNTRL	48	Image 10	5923.75	569.489	10.4019		Cortex	CNTRL	58	Image 14	14989.7	1012.8	14.8003
Cortex	CNTRL	48	Image 10	3226.57	445.104	7.24901		Cortex	CNTRL	58	Image 14	9672.59	793.478	12.1901
Mean				10548.4	819.594	11.5758		Cortex	CNTRL	58	Image 14	10923.8	796.71	13.7112
								Cortex	CNTRL	58	Image 14	13186.4	955.334	13.8029
								Cortex	CNTRL	58	Image 14	6314.84	744.634	8.48047
								Cortex	CNTRL	58	Image 14	8312.86	629.467	13.2062
								Cortex	CNTRL	58	Image 14	4590.41	453.245	10.1279
								Cortex	CNTRL	58	Image 14	3663.63	384.648	9.52464
								Cortex	CNTRL	58	Image 14	3413.84	408.95	8.34782
								mean				11348.5	863.004	12.5542
KO
Cortex	KO	7	Image 11	4799.49	1140.41	4.20855		Cortex	KO	56	Image 13	7178.89	1329.69	5.39894
Cortex	KO	7	Image 11	21745.1	1525.06	14.2585		Cortex	KO	56	Image 13	3021.95	578.348	5.22514
Cortex	KO	7	Image 11	7777.97	1259.29	6.17646		Cortex	KO	56	Image 13	6476.82	1281.8	5.05291
Cortex	KO	7	Image 11	8890.23	970.777	9.15785		Cortex	KO	56	Image 13	12753.4	1401.99	9.09659
Cortex	KO	7	Image 11	2410.2	448.576	5.37301		Cortex	KO	56	Image 13	1240.82	289.593	4.28469
Cortex	KO	7	Image 11	6736.92	934.024	7.21279		Cortex	KO	56	Image 13	1472.87	378.063	3.89582
Cortex	KO	7	Image 11	8039.53	1105.7	7.271		Cortex	KO	56	Image 13	9628.14	1185.91	8.1188
Cortex	KO	7	Image 11	20295.3	1697.45	11.9563		Cortex	KO	56	Image 13	3701.64	1255.22	2.94899
Cortex	KO	7	Image 11	11857.6	850.822	13.9367		Cortex	KO	56	Image 13	8854.49	745.112	11.8834
Cortex	KO	7	Image 11	3949.37	302.642	13.0496		Cortex	KO	56	Image 13	13187.1	1261.33	10.4549
Cortex	KO	7	Image 11	4737.36	549.496	8.62128		Cortex	KO	56	Image 13	16533.9	720.571	22.9455
Cortex	KO	7	Image 11	3473.56	472.04	7.35861		Cortex	KO	56	Image 13	8493.73	1055.78	8.04502
Cortex	KO	7	Image 11	20200.9	1298.32	15.5592		Cortex	KO	56	Image 13	21715.2	1683.93	12.8956
Cortex	KO	7	Image 11	7087.35	912.116	7.77022		Cortex	KO	56	Image 13	35674.2	4044.84	8.81968
Cortex	KO	7	Image 11	13379.5	1644.78	8.13454		Cortex	KO	56	Image 13	12327.3	1568.52	7.85921
Cortex	KO	7	Image 11	23165	1539.55	15.0466		Cortex	KO	56	Image 13	23081.1	1821.72	12.67
Cortex	KO	7	Image 11	9562.18	966.348	9.89517		Cortex	KO	56	Image 13	22444	1411.81	15.8973
Cortex	KO	7	Image 11	2269.34	238.235	9.52563		Cortex	KO	56	Image 13	22861.5	1734.45	13.1809
Cortex	KO	7	Image 11	5827.97	809.639	7.19824		Cortex	KO	56	Image 13	17320.4	1426.18	12.1446
Cortex	KO	7	Image 11	6058.41	1016.99	5.95721		Cortex	KO	56	Image 13	5131.81	822.449	6.23967
Cortex	KO	7	Image 11	5084.04	587.446	8.65447		Cortex	KO	56	Image 13	3910.84	627.072	6.23667
Cortex	KO	7	Image 11	4454.47	537.884	8.28147		Cortex	KO	56	Image 13	22867.2	1298.68	17.608
Cortex	KO	7	Image 11	2617.01	596.784	4.38519		Cortex	KO	56	Image 13	12791.8	1001.78	12.769
Cortex	KO	7	Image 11	5224.79	460.547	11.3447		Cortex	KO	56	Image 13	19978.7	1809.03	11.0439
Cortex	KO	7	Image 11	3090.15	501.969	6.15605		Cortex	KO	56	Image 13	5425.53	469.406	11.5583
Cortex	KO	7	Image 11	6742.03	831.547	8.10781		Cortex	KO	56	Image 13	11504.4	1902.89	6.04577
Cortex	KO	7	Image 11	8237.6	744.035	11.0715		Cortex	KO	56	Image 13	9086.32	776.478	11.702
Cortex	KO	7	Image 11	1346.45	281.452	4.78392		Cortex	KO	56	Image 13	11713.5	974.967	12.0142
Cortex	KO	7	Image 11	1652.06	395.542	4.17671		Cortex	KO	56	Image 13	7572.28	845.913	8.9516
Mean				7955.58	848.947	8.78033		Cortex	KO	56	Image 13	6072.73	821.85	7.3891
								Cortex	KO	56	Image 13	23518.6	1413.49	16.6387
								Cortex	KO	56	Image 13	23812.8	1360.09	17.5082
								Cortex	KO	56	Image 13	21581.1	1433	15.0601
								Cortex	KO	56	Image 13	15502.9	1152.27	13.4542
								Cortex	KO	56	Image 13	5659.61	792.161	7.14453
								Cortex	KO	56	Image 13	6447.92	422.957	15.2449
								Cortex	KO	56	Image 13	3672.85	540.877	6.79054
								Cortex	KO	56	Image 13	4420.15	1385.59	3.19008
								Cortex	KO	56	Image 13	3299.95	440.675	7.48841
								Cortex	KO	56	Image 13	9438.61	824.604	11.4462
Cortex	KO	57	Image 20	8476.93	1509.98	5.61394		Cortex	KO	56	Image 13	15151.4	1658.07	9.13798
Cortex	KO	57	Image 20	2630.84	495.026	5.31455		Cortex	KO	56	Image 13	4916.26	858.124	5.72907
Cortex	KO	57	Image 20	5449.83	865.427	6.29727		Cortex	KO	56	Image 13	1164.4	272.114	4.27907
Cortex	KO	57	Image 20	10901.2	999.988	10.9014		Cortex	KO	56	Image 13	10358.6	649.699	15.9437
Cortex	KO	57	Image 20	12531.2	1228.41	10.2012		Cortex	KO	56	Image 13	3706.87	399.013	9.29008
Cortex	KO	57	Image 20	1385.09	546.863	2.5328		Cortex	KO	56	Image 13	1840.15	295.339	6.23064
Cortex	KO	57	Image 20	13804	1874.75	7.36309		Cortex	KO	56	Image 13	3380.78	868.54	3.89249
Cortex	KO	57	Image 20	13920.7	1208.41	11.5198		Cortex	KO	56	Image 13	1586.02	322.515	4.91766
Cortex	KO	57	Image 20	9437.07	790.245	11.942		Cortex	KO	56	Image 13	1217.85	399.013	3.05216
Cortex	KO	57	Image 20	20068.8	1876.67	10.6939		Mean				10708.1	1061.5	9.56765
Cortex	KO	57	Image 20	5291.29	606.242	8.72801
Cortex	KO	57	Image 20	10160.9	1356.14	7.49251
Cortex	KO	57	Image 20	3771.93	772.408	4.88334
Cortex	KO	57	Image 20	2425.85	347.296	6.98495
Cortex	KO	57	Image 20	4613.02	518.011	8.90525
Cortex	KO	57	Image 20	8223.11	1208.05	6.80691
Cortex	KO	57	Image 20	13225	1059.13	12.4867
Cortex	KO	57	Image 20	2711.31	297.973	9.09917
Cortex	KO	57	Image 20	5419.6	581.7	9.31683
Cortex	KO	57	Image 20	7427.1	707.043	10.5045
Cortex	KO	57	Image 20	24389.6	1792.51	13.6064
Cortex	KO	57	Image 20	3013.13	615.101	4.8986
Cortex	KO	57	Image 20	9113.84	1390.26	6.55548
Cortex	KO	57	Image 20	12446.5	1029.8	12.0864
Cortex	KO	57	Image 20	5690.52	1030.64	5.52137
Cortex	KO	57	Image 20	20107.6	1449.52	13.8719
Cortex	KO	57	Image 20	3510.89	1259.53	2.78746
Cortex	KO	57	Image 20	3732.8	1005.02	3.71418
Cortex	KO	57	Image 20	13123.1	1383.32	9.48666
Cortex	KO	57	Image 20	5216.86	501.011	10.4127
Cortex	KO	57	Image 20	9153.57	1002.74	9.12854
Cortex	KO	57	Image 20	11588.3	1289.1	8.98943
Cortex	KO	57	Image 20	15095.2	1644.06	9.18163
Cortex	KO	57	Image 20	5503.11	1320.95	4.16603
Cortex	KO	57	Image 20	10492.3	724.162	14.489
Cortex	KO	57	Image 20	5082.52	677.114	7.50616
Cortex	KO	57	Image 20	6760.26	910.32	7.42624
Cortex	KO	57	Image 20	12518.2	1088.1	11.5047
Cortex	KO	57	Image 20	10940.7	782.703	13.9781
Cortex	KO	57	Image 20	7940.66	568.771	13.9611
Cortex	KO	57	Image 20	4043.09	607.678	6.65334
Cortex	KO	57	Image 20	4155.52	603.967	6.88038
Cortex	KO	57	Image 20	1942.69	337.24	5.76056
Cortex	KO	57	Image 20	5183.02	924.567	5.6059
Mean				8468.61	972.453	8.54

## Sheet: CC
Region	Condition	Brain No.	Image No.	Cell Territory	Cell Volume	Ramification Index	No. of End Points	No. of Branch Points	Avg. Branch Length	Max. Branch Length	Min. Branch Length			Region	Condition	Brain No.	Image No.	Cell Territory	Cell Volume	Ramification Index	No. of End Points	No. of Branch Points	Avg. Branch Length	Max. Branch Length	Min. Branch Length
Corpus Callosum	CNTRL	35	Image 16	9250.22	910.56	10.1588	16	11	36.0793	98.9322	7.40484			Corpus Callosum	KO	56	Image 17	8555.18	1978.07	4.32502	15	12	40.5114	92.9273	9.96098
Corpus Callosum	CNTRL	35	Image 16	25471.1	2892.58	8.80567	56	50	73.4626	167.893	6.54512			Corpus Callosum	KO	56	Image 17	2810.01	537.285	5.23002	7	6	17.7804	32.1525	8.98729
Corpus Callosum	CNTRL	35	Image 16	14402.1	875.363	16.4527	18	13	45.2243	78.156	11.8336			Corpus Callosum	KO	56	Image 17	1575.88	519.448	3.03376	3	3	23.9178	36.319	10.6584
Corpus Callosum	CNTRL	35	Image 16	19743.4	1319.27	14.9654	25	23	44.5088	95.5204	10.9009			Corpus Callosum	KO	56	Image 17	4586.34	667.297	6.87301	12	10	22.4968	42.8711	7.18199
Corpus Callosum	CNTRL	35	Image 16	27201.7	2486.38	10.9403	62	55	63.9751	122.327	9.98538			Corpus Callosum	KO	56	Image 17	7655.66	1342.97	5.70053	7	4	39.4071	63.1497	21.0271
Corpus Callosum	CNTRL	35	Image 16	13522.5	1289.1	10.4898	21	16	63.2267	130.464	14.542			Corpus Callosum	KO	56	Image 17	8308.67	1564.81	5.30971	11	7	44.5283	85.4819	4.77408
Corpus Callosum	CNTRL	35	Image 16	12972	882.786	14.6944	22	14	44.0072	69.3165	7.17895			Corpus Callosum	KO	56	Image 17	5565.86	998.671	5.57326	11	9	44.1234	80.8243	4.83225				in Cortex
Corpus Callosum	CNTRL	35	Image 16	2361.54	307.79	7.67257	7	5	31.3825	63.7566	4.47593			Corpus Callosum	KO	56	Image 17	8646.05	1520.75	5.68538	5	4	47.3958	78.1421	21.0317				Cell theritory	Cell volume	ramification index
Corpus Callosum	CNTRL	35	Image 16	14315.5	1360.09	10.5254	31	26	53.8875	111.355	16.3407			Corpus Callosum	KO	56	Image 17	8895.96	1466.28	6.06702	12	7	60.1953	123.956	12.2807			35
Corpus Callosum	CNTRL	35	Image 16	4956.94	540.637	9.1687	8	6	22.6016	44.4545	11.1918			Corpus Callosum	KO	56	Image 17	9523.67	1311.85	7.25973	11	10	42.2349	92.298	10.9554			37
Corpus Callosum	CNTRL	35	Image 16	2660.29	354.12	7.5124	7	7	23.2523	47.3912	15.7494			Corpus Callosum	KO	56	Image 17	5523.94	769.774	7.17605	9	7	49.3394	108.65	18.8027			48
Corpus Callosum	CNTRL	35	Image 16	23122.3	1438.39	16.0752	42	30	48.3663	100.704	7.48999			Corpus Callosum	KO	56	Image 17	826.499	325.029	2.54285	3	3	13.9832	18.9705	9.09564			58
Corpus Callosum	CNTRL	35	Image 16	12709.2	1073.73	11.8364	27	22	53.5152	121.263	4.2878			Corpus Callosum	KO	56	Image 17	7771.16	854.293	9.0966	11	3	33.8608	66.1375	9.49423			7
Corpus Callosum	CNTRL	35	Image 16	2073.28	546.504	3.79372	9	7	27.9233	41.8375	21.0013			Corpus Callosum	KO	56	Image 17	3969.14	644.551	6.158	7	5	40.5961	58.3898	26.6593			56
Corpus Callosum	CNTRL	35	Image 16	2671.9	324.67	8.2296	10	7	22.3763	39.3873	9.75597			Corpus Callosum	KO	56	Image 17	8702.18	936.059	9.29661	10	5	41.0349	96.2214	9.73389			57
Corpus Callosum	CNTRL	35	Image 16	18560.2	960.242	19.3287	30	23	35.5072	70.5223	6.37973			Corpus Callosum	KO	56	Image 17	5154.15	910.44	5.66117	10	8	29.3672	43.0621	7.57256
Corpus Callosum	CNTRL	35	Image 16	22572.3	1398.52	16.1401	35	28	46.8627	87.4437	13.3645			Corpus Callosum	KO	56	Image 17	6194.72	1133.95	5.46296	7	4	27.4461	49.6433	9.35346
Corpus Callosum	CNTRL	35	Image 16	7318.98	564.341	12.9691	13	10	36.9217	80.8901	11.7274			Corpus Callosum	KO	56	Image 17	7798.42	1103.9	7.06442	6	5	54.5209	76.1863	16.8148
Corpus Callosum	CNTRL	35	Image 16	2610.57	410.147	6.36495	7	6	33.3981	55.7468	5.40109			Corpus Callosum	KO	56	Image 17	964.193	363.458	2.65283	4	3	15.3621	24.6682	7.80223
				12552.4	1049.22	11.3749	23.4737	18.8947	42.4463	85.6506	10.2924			Corpus Callosum	KO	56	Image 17	4396.21	419.605	10.477	6	3	37.9057	63.157	11.8709
														Corpus Callosum	KO	56	Image 17	11604.8	1753.84	6.6168	5	5	54.7848	66.1739	41.2193
														Corpus Callosum	KO	56	Image 17	8201.64	1050.03	7.81087	13	9	36.2936	100.605	13.5235
Corpus Callosum	CNTRL	37	Image 18	3612.79	449.294	8.04103	7	5	24.0807	51.3344	4.18387			Corpus Callosum	KO	56	Image 17	2617.77	574.397	4.55742	8	8	21.6457	35.562	11.4381
Corpus Callosum	CNTRL	37	Image 18	13536	899.785	15.0436	22	18	55.7203	98.564	7.2249			Corpus Callosum	KO	56	Image 17	2573.46	292.706	8.79196	7	7	17.3983	23.2012	10.7259
Corpus Callosum	CNTRL	37	Image 18	12924.3	1137.18	11.3652	27	22	47.6378	85.0944	6.6462			Corpus Callosum	KO	56	Image 17	3090.03	663.945	4.65404	4	3	24.3695	30.8394	15.8577
Corpus Callosum	CNTRL	37	Image 18	13356	860.279	15.5251	15	9	44.1112	80.2466	7.98365			Corpus Callosum	KO	56	Image 17	2221.69	442.59	5.01975	5	3	11.8373	20.571	4.12008
Corpus Callosum	CNTRL	37	Image 18	17900.2	807.006	22.181	11	8	61.7059	93.6865	47.5456			Corpus Callosum	KO	56	Image 17	7423.17	1318.07	5.63183	10	6	48.2522	67.9708	27.2897
Corpus Callosum	CNTRL	37	Image 18	30898.1	1522.79	20.2905	32	23	53.6347	121.822	11.0105			Corpus Callosum	KO	56	Image 17	6875.31	867.702	7.92359	11	6	29.4765	65.7243	11.037
Corpus Callosum	CNTRL	37	Image 18	3838.83	474.435	8.09139	6	4	24.3957	54.8577	3.27325			Corpus Callosum	KO	56	Image 17	5471.22	504.124	10.8529	8	8	39.4249	85.604	10.7131
Corpus Callosum	CNTRL	37	Image 18	10315.1	699.74	14.7414	8	6	41.0288	78.509	3.20523			Corpus Callosum	KO	56	Image 17	2063.19	388.239	5.31422	3	3	27.5802	40.8456	6.49423
Corpus Callosum	CNTRL	37	Image 18	3087.12	552.848	5.58402	6	4	35.2566	72.3961	9.7963			Corpus Callosum	KO	56	Image 17	913.333	309.107	2.95475	3	3	26.3477	40.3909	10.691
Corpus Callosum	CNTRL	37	Image 18	13733.7	1052.42	13.0496	10	8	39.4529	73.7989	15.7529			Corpus Callosum	KO	56	Image 17	23214.4	1458.02	15.9218	11	9	42.0981	106.904	9.40859
Corpus Callosum	CNTRL	37	Image 18	7407.41	723.324	10.2408	17	15	30.3476	59.3287	8.53103			Corpus Callosum	KO	56	Image 17	1930.68	432.175	4.46736	3	3	31.1607	32.9695	28.0687
Corpus Callosum	CNTRL	37	Image 18	10334.1	727.754	14.2	15	12	53.4813	74.2989	18.3185			Corpus Callosum	KO	56	Image 17	6694.32	1173.46	5.70479	11	4	28.8976	52.1835	15.7165
Corpus Callosum	CNTRL	37	Image 18	10911.8	554.285	19.6863	11	8	36.1092	56.1671	16.6764			Corpus Callosum	KO	56	Image 17	3235.96	418.527	7.73179	8	7	28.0619	42.7149	16.5153
Corpus Callosum	CNTRL	37	Image 18	6965.54	517.532	13.4591	11	8	33.163	73.1131	9.01611			Corpus Callosum	KO	56	Image 17	2125.92	553.327	3.84206	6	3	30.433	49.4691	19.2461
Corpus Callosum	CNTRL	37	Image 18	5683.92	503.166	11.2963	14	8	37.112	73.3137	8.9816			Corpus Callosum	KO	56	Image 17	8530.12	699.261	12.1988	9	6	34.6467	70.5421	11.1477
Corpus Callosum	CNTRL	37	Image 18	22149.9	1643.34	13.4785	47	39	49.0061	78.8789	5.72693			Corpus Callosum	KO	56	Image 17	5097.49	837.892	6.0837	11	9	24.7742	46.4972	9.78764
Corpus Callosum	CNTRL	37	Image 18	29897.9	1000.83	29.8732	22	16	44.3653	90.6585	24.6068			Corpus Callosum	KO	56	Image 17	4559.52	539.56	8.45045	11	8	22.4412	39.2749	5.77711
Corpus Callosum	CNTRL	37	Image 18	16028.7	971.495	16.499	14	11	38.659	67.2177	8.2824			Corpus Callosum	KO	56	Image 17	2290.15	295.339	7.75429	5	3	20.2935	32.8634	11.6725
Corpus Callosum	CNTRL	37	Image 18	2336.96	293.903	7.95146	5	4	17.3613	36.5735	5.44472			Corpus Callosum	KO	56	Image 17	2973.57	295.699	10.0561	5	3	31.3424	39.5768	18.9992
Corpus Callosum	CNTRL	37	Image 18	51585.3	2745.09	18.7919	77	63	61.3035	108.236	7.2629			Corpus Callosum	KO	56	Image 17	4654.46	519.089	8.9666	6	4	33.0914	51.456	16.9825
Corpus Callosum	CNTRL	37	Image 18	10940.1	541.835	20.1909	11	9	38.1852	70.6561	13.0707			Corpus Callosum	KO	56	Image 17	5428.58	1026.33	5.28934	12	5	25.1594	52.6088	11.9082
Corpus Callosum	CNTRL	37	Image 18	2414.67	421.161	5.73337	7	8	23.0939	35.6069	7.83599			Corpus Callosum	KO	56	Image 17	3679.71	489.998	7.50965	20	12	20.4696	36.3465	5.57938
				13629.9	868.159	14.3324	17.9545	14	40.4187	74.289	11.3807							5565.78	824.362	6.69888	8.22727	5.79545	32.6429	58.2751	13.2457
Corpus Callosum	CNTRL	48	Image 21	29201.2	1599.65	18.2548	21	19	64.9976	108.513	34.13			Corpus Callosum	KO	57	Image 24	4597.09	685.614	6.70508	10	9	21.5947	32.8781	5.12311
Corpus Callosum	CNTRL	48	Image 21	18806	1218.95	15.4281	15	12	60.5576	109.849	16.9072			Corpus Callosum	KO	57	Image 24	2462.1	430.499	5.71918	6	5	20.8075	25.2189	17.405
Corpus Callosum	CNTRL	48	Image 21	3992.65	418.767	9.53431	7	5	32.8481	63.5106	3.8421			Corpus Callosum	KO	57	Image 24	3324.99	1061.4	3.13264	10	9	26.0741	64.7789	9.43013
Corpus Callosum	CNTRL	48	Image 21	3212.62	291.987	11.0026	8	8	24.7993	44.6875	7.63754			Corpus Callosum	KO	57	Image 24	4856.88	1061.28	4.57642	13	8	24.3893	52.6333	3.27325
Corpus Callosum	CNTRL	48	Image 21	23595.2	978.559	24.1122	15	12	49.8617	101.034	15.6621			Corpus Callosum	KO	57	Image 24	3926.96	592.834	6.62406	8	7	41.9908	94.4713	4.31853
Corpus Callosum	CNTRL	48	Image 21	19336.7	1264.68	15.2898	19	12	41.346	68.058	10.7851			Corpus Callosum	KO	57	Image 24	10663.3	538.961	19.7849	14	11	30.8631	79.7975	15.4337
Corpus Callosum	CNTRL	48	Image 21	10655.6	878.596	12.128	14	9	33.2725	47.3053	14.3527			Corpus Callosum	KO	57	Image 24	9455.65	751.697	12.5791	13	9	25.6008	68.8323	6.07855
Corpus Callosum	CNTRL	48	Image 21	10161.6	916.187	11.0911	17	15	35.9625	60.775	11.1238			Corpus Callosum	KO	57	Image 24	1741.85	414.696	4.2003	6	6	17.0371	31.8355	6.51577
Corpus Callosum	CNTRL	48	Image 21	26555.5	863.152	30.7657	8	4	69.0738	165.187	22.1732			Corpus Callosum	KO	57	Image 24	2827.47	527.948	5.35559	9	9	25.9201	37.684	11.28
Corpus Callosum	CNTRL	48	Image 21	5860.9	500.173	11.7177	8	7	29.8079	44.1888	12.8894			Corpus Callosum	KO	57	Image 24	2466.27	348.972	7.06724	7	7	23.4543	53.7646	3.78697
Corpus Callosum	CNTRL	48	Image 21	4061.43	432.294	9.39504	5	4	33.0445	59.4286	7.54512			Corpus Callosum	KO	57	Image 24	4025.61	746.31	5.39402	8	5	39.2822	54.8917	18.9504
Corpus Callosum	CNTRL	48	Image 21	18390.4	871.054	21.1128	16	16	52.5871	75.9782	12.9133			Corpus Callosum	KO	57	Image 24	5687.23	721.648	7.88089	8	7	32.319	62.4316	16.7726
Corpus Callosum	CNTRL	48	Image 21	11776.7	697.944	16.8734	17	16	38.9621	59.2806	18.4174			Corpus Callosum	KO	57	Image 24	4437.33	770.612	5.75819	6	6	32.6779	65.8998	5.81511
Corpus Callosum	CNTRL	48	Image 21	10533.7	651.734	16.1626	11	11	44.6088	73.3768	13.0407			Corpus Callosum	KO	57	Image 24	9604.4	977.84	9.82205	16	13	52.7314	130.454	28.491
Corpus Callosum	CNTRL	48	Image 21	5728.61	447.139	12.8117	9	5	29.6978	41.5843	21.0069			Corpus Callosum	KO	57	Image 24	3731.71	414.577	9.00125	4	3	33.3549	67.0363	16.0977
				13457.9	802.057	15.712	12.6667	10.3333	42.7618	74.8504	14.8285			Corpus Callosum	KO	57	Image 24	10540.4	1081.51	9.746	22	18	37.4951	72.3672	1.94862
														Corpus Callosum	KO	57	Image 24	2113.77	329.458	6.41588	10	8	35.8626	70.5513	13.4491
														Corpus Callosum	KO	57	Image 24	3971.68	560.989	7.07978	8	8	30.5264	50.4282	2.98662
Corpus Callosum	CNTRL	58	Image 25	5078.19	662.748	7.66233	7	6	30.6541	51.4867	14.0989			Corpus Callosum	KO	57	Image 24	5025.26	411.703	12.206	5	6	41.1221	63.2794	10.4789
Corpus Callosum	CNTRL	58	Image 25	1346.79	481.498	2.79707	4	3	19.4602	28.3104	6.42335			Corpus Callosum	KO	57	Image 24	5703.63	835.378	6.8276	6	5	52.3481	75.3765	27.6161
Corpus Callosum	CNTRL	58	Image 25	4771.38	373.394	12.7784	6	4	27.8969	51.0217	11.5033			Corpus Callosum	KO	57	Image 24	1722.33	294.022	5.85783	5	5	22.5004	35.2259	4.90146
Corpus Callosum	CNTRL	58	Image 25	10822.3	860.878	12.5713	18	15	41.2479	78.5589	16.4252			Corpus Callosum	KO	57	Image 24	2201.08	539.56	4.0794	4	3	23.7079	35.4013	11.0935
Corpus Callosum	CNTRL	58	Image 25	3270.62	362.979	9.0105	4	3	34.8296	47.2235	22.9271			Corpus Callosum	KO	57	Image 24	1707.17	321.318	5.31303	4	3	24.7859	28.0024	19.7592
Corpus Callosum	CNTRL	58	Image 25	6181.85	593.672	10.4129	11	8	23.5001	37.836	7.45926			Corpus Callosum	KO	57	Image 24	6391.34	689.564	9.26866	6	5	31.4163	45.117	9.06682
Corpus Callosum	CNTRL	58	Image 25	13637	838.73	16.2591	12	8	42.583	65.5826	23.5102			Corpus Callosum	KO	57	Image 24	3755.67	455.4	8.24698	7	8	33.4098	66.2473	10.0211
Corpus Callosum	CNTRL	58	Image 25	2151.34	356.873	6.02829	3	3	31.5868	62.1248	16.12			Corpus Callosum	KO	57	Image 24	5110.16	472.16	10.8229	9	7	30.5893	48.0295	23.2654
Corpus Callosum	CNTRL	58	Image 25	2582.69	279.178	9.25107	8	6	26.5919	40.2902	12.1704			Corpus Callosum	KO	57	Image 24	1810.78	288.516	6.27621	4	4	36.62	44.9255	21.074
Corpus Callosum	CNTRL	58	Image 25	2292.52	521.004	4.4002	9	7	20.3789	36.4551	4.82074			Corpus Callosum	KO	57	Image 24	5860.14	443.069	13.2262	7	6	37.6718	85.2999	8.08248
Corpus Callosum	CNTRL	58	Image 25	9927.65	941.087	10.5491	15	11	45.2705	90.288	13.0227			Corpus Callosum	KO	57	Image 24	5992.36	862.554	6.94724	11	8	32.7281	49.8235	16.269
Corpus Callosum	CNTRL	58	Image 25	5322.97	353.042	15.0774	7	7	24.5579	37.1186	8.19368			Corpus Callosum	KO	57	Image 24	7406.71	859.441	8.61805	12	11	28.9113	57.3133	11.0687
Corpus Callosum	CNTRL	58	Image 25	19857.8	902.299	22.008	12	10	44.3558	82.1628	11.5307			Corpus Callosum	KO	57	Image 24	2337.36	373.514	6.25775	6	7	18.9754	24.9914	9.34195
Corpus Callosum	CNTRL	58	Image 25	16342.9	1048.59	15.5855	25	19	51.8206	113.187	6.04662			Corpus Callosum	KO	57	Image 24	4622.02	536.567	8.61405	11	9	21.8978	34.8192	4.11633
Corpus Callosum	CNTRL	58	Image 25	12158.1	668.853	18.1775	12	9	32.4087	61.4129	4.77711			Corpus Callosum	KO	57	Image 24	4150.37	588.165	7.05648	8	8	25.177	52.0146	5.26643
Corpus Callosum	CNTRL	58	Image 25	11566.2	922.053	12.5439	16	13	37.3995	83.2901	7.3138			Corpus Callosum	KO	57	Image 24	2285.86	348.613	6.55701	3	0	39.4667	56.7959	28.8329
Corpus Callosum	CNTRL	58	Image 25	2317.46	470.244	4.92821	6	7	26.0837	59.0283	10.3321			Corpus Callosum	KO	57	Image 24	1897.16	455.28	4.16702	9	8	38.5706	63.1093	7.79446
Corpus Callosum	CNTRL	58	Image 25	19723.3	1812.74	10.8804	30	24	44.6327	81.1834	6.3014			Corpus Callosum	KO	57	Image 24	1891.69	450.97	4.19472	5	5	26.9958	62.1731	9.52255
Corpus Callosum	CNTRL	58	Image 25	2308.56	397.098	5.81359	10	9	27.1317	57.6892	8.59482			Corpus Callosum	KO	57	Image 24	1947.9	409.908	4.75204	5	5	20.019	26.3519	11.9361
Corpus Callosum	CNTRL	58	Image 25	6511.01	547.102	11.9009	7	4	28.922	60.0448	5.01053							4385.24	585.204	7.46302	8.24324	7.05405	30.7809	55.9527	11.8017
Corpus Callosum	CNTRL	58	Image 25	2643.77	391.232	6.75755	10	9	32.52	53.6633	12.0907
Corpus Callosum	CNTRL	58	Image 25	3852.62	590.918	6.51972	9	8	27.5818	34.1142	15.2889
Corpus Callosum	CNTRL	58	Image 25	1799.55	312.698	5.75491	5	4	21.312	58.2612	5.17825
				7237.68	638.648	10.3334	10.6957	8.56522	32.2924	59.5797	10.8322
Corpus Callosum	KO	7	Image 13	3340.34	589.601	5.66541	7	6	26.6558	39.7025	1.1133
Corpus Callosum	KO	7	Image 13	12587.1	1916.77	6.5668	11	9	41.0772	74.3629	12.4539
Corpus Callosum	KO	7	Image 13	5467.73	445.583	12.271	7	5	49.1654	78.3661	6.4147
Corpus Callosum	KO	7	Image 13	4734.95	685.015	6.91218	9	8	29.2834	56.7273	9.00018
Corpus Callosum	KO	7	Image 13	8174.69	833.343	9.80951	11	10	29.5711	54.5438	8.58331
Corpus Callosum	KO	7	Image 13	2760.83	391.471	7.05245	7	7	25.9858	36.0382	14.9692
Corpus Callosum	KO	7	Image 13	2885.63	570.447	5.05855	4	4	27.8814	36.2205	11.7276
Corpus Callosum	KO	7	Image 13	19799.2	1513.81	13.079	12	9	75.9559	145.105	5.43606
Corpus Callosum	KO	7	Image 13	7807.02	735.894	10.6089	9	8	36.8087	61.9809	10.6706
Corpus Callosum	KO	7	Image 13	5420.98	754.331	7.18648	5	3	32.7708	40.457	27.2379
Corpus Callosum	KO	7	Image 13	2522.38	537.645	4.69153	6	4	24.626	63.4348	6.6462
Corpus Callosum	KO	7	Image 13	1966.4	332.332	5.91697	7	3	13.2027	20.2548	4.55427
Corpus Callosum	KO	7	Image 13	13706.5	1035.66	13.2345	8	7	31.8494	65.2034	15.0431
Corpus Callosum	KO	7	Image 13	4444.06	913.553	4.86459	6	3	33.1082	68.1047	10.4001
Corpus Callosum	KO	7	Image 13	8473.94	1199.08	7.06706	11	10	37.5859	67.9089	5.07855
Corpus Callosum	KO	7	Image 13	13047.4	1691.71	7.71259	22	19	28.2158	80.5886	9.95251
Corpus Callosum	KO	7	Image 13	2570.84	396.021	6.49169	6	6	17.0215	28.9736	2.17146
Corpus Callosum	KO	7	Image 13	5952.34	799.463	7.44542	10	9	26.5503	53.5331	15.8012
Corpus Callosum	KO	7	Image 13	2710.51	570.088	4.75455	7	7	17.9255	34.9543	3.12993
Corpus Callosum	KO	7	Image 13	5875.06	1037.1	5.6649	11	9	31.3473	66.3967	6.91552
Corpus Callosum	KO	7	Image 13	23022.2	1708.83	13.4725	18	14	44.6027	100.205	7.05156
Corpus Callosum	KO	7	Image 13	9163.28	1192.25	7.68569	15	10	38.5512	76.8305	15.154
Corpus Callosum	KO	7	Image 13	10112.1	815.625	12.3979	8	5	30.575	58.8241	15.6856
Corpus Callosum	KO	7	Image 13	2368.78	456.597	5.1879	6	7	21.0297	25.0953	14.4086
Corpus Callosum	KO	7	Image 13	3367.61	336.043	10.0214	7	4	25.5895	48.8195	11.2547
Corpus Callosum	KO	7	Image 13	8347.4	747.746	11.1634	7	6	39.3347	62.3899	16.66
Corpus Callosum	KO	7	Image 13	4617.45	414.577	11.1377	9	8	32.0969	57.8169	7.27018
Corpus Callosum	KO	7	Image 13	2924.34	471.681	6.19983	4	3	29.5081	35.3462	22.1664
Corpus Callosum	KO	7	Image 13	3283.13	517.053	6.3497	8	7	22.1412	49.8247	6.48999
Corpus Callosum	KO	7	Image 13	2776.85	414.936	6.69225	5	4	26.2586	31.6228	22.3783
Corpus Callosum	KO	7	Image 13	3496.17	566.017	6.17678	9	9	31.1677	40.8918	12.3574
Corpus Callosum	KO	7	Image 13	3523.82	317.367	11.1033	5	4	34.0329	47.6447	22.0794
Corpus Callosum	KO	7	Image 13	3580.09	735.056	4.87049	3	3	37.2733	45.9488	29.6561
Corpus Callosum	KO	7	Image 13	5976.12	470.604	12.6988	7	5	26.8914	37.8721	16.2401
Corpus Callosum	KO	7	Image 13	18356.5	1051.71	17.4541	14	11	35.9605	60.4813	5.59227
Corpus Callosum	KO	7	Image 13	1574.43	279.537	5.63226	4	3	28.2635	48.0538	11.0241
Corpus Callosum	KO	7	Image 13	7487.66	1235.23	6.06175	15	15	22.5825	37.1173	8.00086
Corpus Callosum	KO	7	Image 13	8085.78	844.357	9.57626	15	8	33.7765	64.9667	16.4235
Corpus Callosum	KO	7	Image 13	1439.62	314.614	4.57585	4	3	21.67	32.4537	6.80526
Corpus Callosum	KO	7	Image 13	1386.09	480.181	2.8866	6	5	18.1774	27.2106	10.2519
Corpus Callosum	KO	7	Image 13	2162.91	311.381	6.94617	4	3	33.0116	56.0595	21.5933
				6373.17	747.08	8.05719	8.5122	6.90244	30.9533	54.1057	11.8498
