# Supplementary material for: The Arp2/3 complex controls the development of homeostatic microglia
Source: EMBO Rep. 2026 Feb 27;27(7):1696–719. doi: 10.1038/s44319-026-00721-8 (PMC13076794; doi:10.1038/s44319-026-00721-8)
Supplement: Supplementary file 7 — Source data Fig. 2 [file 44319_2026_721_MOESM7_ESM.zip]

Archive with 71 entries (47 files):
- 2A/Control/Zoom-in/25min/
- 2A/Control/Overview/
- 2A/Control/Zoom-in/10min/GFP-surface.tif
- 2D/.DS_Store
- 2B/KO/Zoom-in/20min/GFP-original.tif
- 2A/Control/Overview/0 min_controlarp-gfp_LAE3059_101022_sl1001_2025-09-09T09-59-10.836.tif
- 2A/Control/Zoom-in/10min/GFP-original.tif
- 2B/KO/Overview/15min_arp-gfp_acsf_noTTX_121022_sl10023_2025-09-09T10-12-19.539.tif
- 2B/KO/Zoom-in/25min/GFP-original.tif
- 2A/Control/Zoom-in/15min/
- 2A/Control/Overview/25min_controlarp-gfp_LAE3059_101022_sl1001_2025-09-09T09-59-37.611.tif
- 2A/Control/Zoom-in/5min/GFP-original.tif
- 2A/Control/Zoom-in/15min/GFP-original.tif
- 2B/KO/Zoom-in/20min/GFP-surface.tif
- 2B/KO/Zoom-in/15min/
- 2A/.DS_Store
- 2A/Control/Zoom-in/5min/
- 2B/KO/Zoom-in/25min/
- 2D/Surveillance-Ctrl vs KO/arp_datapoints (1).xlsx
- 2A/Control/.DS_Store
- 2C/Ramification-Ctrl vs KO/arp_datapoints (1).xlsx
- 2A/Control/Zoom-in/0min/GFP-surface.tif
- 2A/Control/Zoom-in/20min/GFP-original.tif
- 2A/Control/Overview/15min_controlarp-gfp_LAE3059_101022_sl1001_2025-09-09T09-59-25.189.tif
- 2A/Control/Zoom-in/25min/GFP-surface.tif
- 2B/KO/Zoom-in/15min/GFP-surface.tif
- 2A/Control/
- 2B/KO/Zoom-in/5min/GFP-original.tif
- 2B/KO/Zoom-in/0min/
- 2B/KO/Zoom-in/10min/GFP-surface.tif
- 2A/Control/Overview/20min_controlarp-gfp_LAE3059_101022_sl1001_2025-09-09T09-59-30.098.tif
- 2B/KO/Overview/10min_arp-gfp_acsf_noTTX_121022_sl10023_2025-09-09T10-12-15.482.tif
- 2B/KO/Zoom-in/0min/GFP-original.tif
- 2B/KO/Zoom-in/20min/
- 2A/Control/Zoom-in/5min/GFP-surface.tif
- 2A/Control/Zoom-in/20min/GFP-surface.tif
- 2A/Control/Zoom-in/25min/GFP-original.tif
- .DS_Store
- 2B/KO/Overview/5min_arp-gfp_acsf_noTTX_121022_sl10023_2025-09-09T10-12-12.280.tif
- 2B/KO/Zoom-in/10min/
- 2B/KO/Overview/20min_arp-gfp_acsf_noTTX_121022_sl10023_2025-09-09T10-12-23.619.tif
- 2B/KO/Zoom-in/0min/GFP-surface.tif
- 2B/KO/Zoom-in/5min/
- 2A/Control/Zoom-in/10min/
- 2A/Control/Zoom-in/15min/GFP-surface.tif
- 2B/KO/Zoom-in/25min/GFP-surface.tif
- 2A/Control/Zoom-in/.DS_Store
- 2C/Ramification-Ctrl vs KO/
- 2A/Control/Overview/5min_controlarp-gfp_LAE3059_101022_sl1001_2025-09-09T09-59-17.560.tif
- 2B/KO/.DS_Store
- 2C/
- 2D/
- 2D/Surveillance-Ctrl vs KO/
- 2B/KO/Zoom-in/.DS_Store
- 2A/
- 2C/.DS_Store
- 2B/
- 2B/KO/Zoom-in/15min/GFP-original.tif
- 2B/KO/Zoom-in/5min/GFP-surface.tif
- 2A/Control/Overview/10min_controlarp-gfp_LAE3059_101022_sl1001_2025-09-09T09-59.tif
- 2B/KO/Overview/25min_arp-gfp_acsf_noTTX_121022_sl10023_2025-09-09T10-12-29.922.tif
- 2B/KO/
- 2B/KO/Overview/0min_arp-gfp_acsf_noTTX_121022_sl10023_2025-09-09T10-12-08.352.tif
- 2B/KO/Zoom-in/10min/GFP-original.tif
- 2A/Control/Zoom-in/0min/GFP-original.tif
- 2B/.DS_Store
- 2A/Control/Zoom-in/0min/
- 2B/KO/Overview/
- 2A/Control/Zoom-in/
- 2B/KO/Zoom-in/
- 2A/Control/Zoom-in/20min/
