# Supplementary material for: The Arp2/3 complex controls the development of homeostatic microglia
Source: EMBO Rep. 2026 Feb 27;27(7):1696–719. doi: 10.1038/s44319-026-00721-8 (PMC13076794; doi:10.1038/s44319-026-00721-8)
Supplement: Supplementary file 7 — Source data Fig. 2 [file 44319_2026_721_MOESM7_ESM.zip › 2D/Surveillance-Ctrl vs KO/arp_datapoints (1).xlsx]

## Sheet: Ramification KO
	cell1	cell2	cell3	cell4	cell5	cell6	cell7	cell8	cell9	cell10	cell11	cell12	cell13	cell14	cell15	cell16	cell17	cell18	cell19	cell20	cell21	cell22	cell23	cell24	cell25	cell26	cell27	cell28	cell29	cell30	cell31	cell32	cell33	cell34	cell35	cell36	cell37	cell38	cell39	cell40	cell41	cell42	cell43	cell44	cell45	cell46	cell47	cell48	cell49
time in min
1	2.79407	3.61375	4.12473	4.30271	3.01685	2.58232	2.07788	3.12225	2.50506	3.12661	2.77571	3.33895	2.97781	3.63089	4.33078	3.73938	3.75358	4.32562	4.58177	4.08482	3.50188	4.66877	3.4981	3.51374	3.13242	4.23052	3.24234	3.65142	4.50734	4.91994	3.75107	5.57001	4.60688	6.00603	3.29832	6.17242	2.9176	3.45455	3.81114	3.64342	4.08568	3.603	2.76572	3.03545	4.05423	5.0132	3.95511	3.89555	5.77447
2	2.62385	3.62942	4.00233	3.98423	3.16854	2.64354	2.0842	3.0892	2.57378	3.08861	2.75663	3.24987	2.73369	3.6658	4.20595	4.12835	3.82957	4.37994	4.54473	4.04588	3.5425	4.70129	3.55253	3.79666	3.20395	4.06289	3.50425	3.64987	4.30302	4.94445	3.72652	5.36257	4.74718	5.91123	3.15992	5.84507	3.00332	3.59743	3.84478	3.61681	4.10871	3.60784	2.6426	3.02505	4.03769	5.03273	4.06969	3.46608	5.66687
3	2.48022	3.46518	3.70037	4.00303	3.27162	2.36529	1.95219	3.15095	2.71395	3.17622	2.76352	3.16781	2.56221	3.75114	3.96647	3.8528	3.78009	4.29002	4.16443	4.24022	4.05231	4.6292	3.26416	3.84772	3.23505	4.08591	3.75629	3.7948	4.51881	4.64568	3.64545	5.41526	4.45904	6.00303	3.14818	5.90736	3.13532	3.37466	3.67776	3.63615	3.95355	3.49989	2.81375	2.9536	3.99859	5.18132	4.05793	3.25011	5.53023
4	2.397	3.55372	3.46095	4.12038	3.16909	2.39975	2.06902	3.24629	2.41867	3.16565	2.92568	3.10743	2.69982	3.70013	4.14691	3.88577	3.85323	4.59176	4.35407	4.13148	4.06178	4.65154	3.37141	3.94194	3.43878	3.89318	3.93505	3.75479	4.43917	4.50787	3.79147	5.25961	4.46341	5.74457	3.07291	5.81568	2.97647	3.39137	3.87041	3.50926	4.06107	3.34454	2.61532	2.79769	3.96314	4.94694	4.05081	3.32982	5.50316
5	2.51141	3.41263	3.6777	4.00064	3.17964	2.18099	1.9362	3.12757	2.37814	3.01059	2.86663	3.34933	2.48218	3.76497	4.19095	3.92073	3.72896	4.7346	4.12585	3.92352	3.82026	4.86409	3.69424	3.90267	3.64671	3.73621	3.77045	3.59095	4.62544	4.37081	3.72927	4.97597	4.39432	5.64596	3.24309	5.60236	2.96428	3.51571	3.55713	3.52359	4.04961	3.25037	2.61861	2.81377	3.77552	4.85543	4.02258	3.2487	5.43555
6	2.50844	3.46945	3.49023	3.94515	3.30951	2.37815	1.95634	3.26448	2.36988	3.06511	2.92134	3.2015	2.80206	3.76088	3.88412	3.78373	3.71415	4.59644	4.30232	3.90654	3.99411	4.74685	3.58663	3.83045	3.7006	3.73817	3.75733	3.626	4.55563	4.3028	3.9761	5.12632	3.97286	5.87868	3.03637	5.60082	2.6484	3.40233	3.58222	3.64149	3.68256	3.39589	2.56117	2.7846	3.8618	4.69233	4.24861	3.2212	5.62673
7	2.52178	3.36983	3.52061	3.96882	3.15019	2.22244	2.05379	3.1863	2.38065	3.01344	2.7574	3.28104	2.67704	3.55736	3.91599	3.83767	3.88936	4.49487	4.38587	4.17612	3.84108	4.77631	3.67704	3.90559	3.43016	3.87193	3.71103	3.65339	4.38743	3.95885	4.12167	5.07824	3.76658	6.15844	3.09687	5.5177	2.7072	3.25239	3.67027	3.62504	3.68738	3.31579	2.5143	2.88275	3.96086	4.75978	4.30675	2.95721	5.64231
8	2.55223	3.39299	3.49839	3.94546	3.09036	2.22677	1.80818	3.09795	2.43488	3.02626	2.67631	3.08709	2.87911	3.93749	3.76115	3.61275	3.67139	4.125	4.41076	4.31908	3.78065	4.67494	4.2788	3.71277	3.75498	4.00578	3.77966	3.41613	4.34469	3.97671	3.78687	4.64987	3.69448	6.06305	2.97411	5.39609	2.70082	3.31492	3.57237	3.50868	3.70595	3.31872	2.4467	2.85967	4.13577	4.75317	4.15711	3.10603	5.76256
9	2.53984	3.43711	3.13907	3.75463	3.06204	2.22887	1.95676	3.17493	2.4114	2.95593	2.85698	3.36431	2.58684	3.60994	3.93484	3.51416	3.8962	4.18789	4.49659	4.19077	3.68366	4.71158	4.43267	3.65032	3.56215	3.9478	3.80378	3.39241	4.42569	3.97675	3.47484	4.50093	3.43401	5.94358	2.89805	5.46085	3.04748	3.32943	3.63517	3.66942	3.6358	3.43302	2.56827	2.70619	3.96214	4.78207	4.01164	2.97736	5.81377
10	2.45639	3.47994	3.27524	3.63045	3.12054	2.16484	1.82121	3.47584	2.2989	3.02847	2.75817	3.15957	2.6098	3.60609	4.10447	3.62854	3.79116	4.20225	4.64519	4.33566	3.84691	4.69894	4.5016	3.70413	3.64683	4.1484	3.81396	3.58224	4.08412	4.04749	3.457	4.55876	3.27775	5.98136	2.9283	5.42972	2.61675	3.49659	3.60312	4.01196	3.83925	3.45768	2.39671	2.52576	4.08489	4.72775	4.03366	3.03758	5.84563
11	2.45254	3.33963	3.16019	3.57117	3.1518	2.08299	1.92197	3.56253	2.24942	2.89499	2.71482	3.12075	2.36182	3.7605	3.87184	3.33998	3.77078	4.17298	4.73062	4.29298	3.95851	4.67512	4.89032	3.82958	3.55175	4.24262	3.95341	3.64157	4.05004	4.04428	3.45956	4.48036	3.19274	5.84411	2.87487	5.28083	2.79298	3.50318	3.60618	3.732	3.5578	3.32138	2.39365	2.61757	3.9424	4.68177	4.02577	2.89989	5.80401
12	2.53526	3.37437	2.91825	3.63301	3.0783	1.95824	1.84608	3.57511	2.21617	2.94587	2.57614	3.10917	2.56424	3.65904	3.65244	3.35954	3.61664	3.87899	4.82595	4.27785	3.75701	5.04916	4.69576	3.8963	3.56036	4.13153	3.71283	3.71899	3.97719	4.0177	3.50798	4.45863	3.0928	5.73112	2.87105	5.22708	2.78665	3.49014	3.8578	4.03567	3.66648	3.68955	2.39603	2.82409	3.82756	4.67563	4.13101	2.95867	5.68249
13	2.47729	3.5245	3.09309	3.50528	2.98032	1.93271	1.89328	3.48707	2.23899	3.2327	2.67543	3.25908	2.54261	3.52958	3.81755	3.29528	3.908	4.05741	4.80711	4.21566	3.8218	4.61828	4.52682	3.95844	3.59364	4.12193	3.7497	3.82294	4.0883	4.05466	3.4443	4.36312	3.2538	5.72082	2.77059	5.23993	3.06103	3.37505	3.67468	4.03908	3.55592	3.5612	2.41376	2.62647	4.05048	4.68856	4.16896	2.70217	5.66777
14	2.50063	3.33278	3.14235	3.64491	3.01736	2.04406	1.92339	3.61762	2.23315	3.08378	2.69724	3.29418	2.49931	3.49435	3.74053	3.30434	3.74872	4.27103	4.88652	4.17079	4.31597	4.61172	4.41803	3.89381	3.72496	3.92271	3.90552	3.86637	3.98402	3.993	3.61743	4.50539	3.2507	5.34665	2.85933	5.07746	3.18389	3.42881	3.74318	4.0216	3.7583	3.20644	2.30989	2.64457	4.12671	4.59446	4.07589	2.88338	5.54056
15	2.32277	3.58503	3.20237	3.59857	3.05731	2.14082	1.89564	3.36352	2.1936	3.24443	2.54012	3.33883	2.41804	3.62779	3.9114	3.25221	3.67611	4.00514	4.93615	4.4041	4.20725	4.65833	3.90521	3.83079	3.73695	3.80378	3.64506	3.7788	3.97863	3.75695	3.74142	4.25248	3.16511	5.55846	3.0102	5.25974	3.38015	3.42422	3.81593	3.92359	3.50777	3.33142	2.19345	2.54965	3.978	4.80035	4.33617	2.69838	5.59359
16	2.46356	3.75713	3.18563	3.77543	3.0965	2.15337	1.74529	3.33914	2.26185	3.42638	2.62522	3.24741	2.16696	3.66751	3.68573	3.36283	3.83119	4.12939	4.83725	4.41963	4.35655	4.81644	3.54439	4.00026	3.85158	3.93829	3.69492	4.01813	3.9157	3.71738	3.76077	4.38145	2.91029	5.27953	3.15116	5.1283	3.76312	3.32162	3.73503	3.89076	3.29503	3.38727	2.22344	2.86198	3.87118	4.74092	4.29778	2.68779	5.61447
17	2.44965	3.59809	3.27259	3.76416	3.09111	2.25817	1.88481	3.34705	2.51985	3.48033	2.72415	3.32457	2.24085	3.77643	3.88156	3.20357	3.77004	4.18226	4.92357	4.64026	4.30987	4.7192	3.01525	4.05741	3.86236	3.99564	3.5629	3.70015	4.02407	3.59759	3.68522	4.32238	3.13804	5.49692	3.16563	5.26085	3.17187	3.23344	3.85846	3.86247	3.06669	3.41603	2.2524	3.05406	3.84243	4.76515	4.18967	2.61672	5.57255
18	2.40568	3.56173	3.36688	3.86751	3.32372	2.38309	1.82512	3.40156	2.59358	3.26754	2.95724	3.16714	2.52022	3.6234	4.02145	3.33195	3.91239	3.9543	4.7464	4.67379	4.37522	5.07798	3.055	4.12271	3.96781	3.89342	3.61175	3.52226	3.88927	3.48332	3.60158	4.34956	3.13318	5.38152	3.15436	5.30652	3.41444	3.16455	3.98419	3.74697	2.96315	3.51256	2.1739	2.92853	3.56672	4.80484	4.31732	3.05394	5.5312
19	2.36814	3.61997	3.47957	3.68781	3.47118	2.28018	1.93402	3.44675	2.53237	3.16869	2.81576	3.03879	2.35285	3.65866	3.94991	3.35358	3.73009	3.97275	4.85711	4.61854	4.45547	5.34088	3.0957	3.87567	3.76155	3.89995	3.13869	3.23968	3.75326	3.45597	3.68392	4.30108	3.17122	5.34362	3.07542	5.28594	3.08659	3.41131	3.76869	4.11004	2.8548	3.31603	2.40784	2.82741	3.56031	4.59445	4.08364	2.96656	5.51242
20	2.39464	3.4988	3.49366	3.77861	3.43748	2.38973	2.04524	3.61154	2.50942	3.05167	2.80563	3.09541	2.44803	3.66999	3.80985	3.29457	3.80784	4.1468	4.79481	4.70395	4.46068	5.24419	3.28005	3.94191	3.96567	4.29879	2.7485	3.26819	3.6038	3.75461	3.76457	3.96531	3.07813	5.43234	3.16044	5.17309	2.97431	3.26168	3.88255	3.91673	3.10628	3.17512	2.31241	2.5904	3.71736	4.48356	4.1882	3.07271	5.52568
21	2.40923	3.43131	3.41929	3.7783	3.13547	2.36352	1.96625	3.30035	2.53338	3.14577	2.68875	3.30636	2.63498	3.85714	3.80686	3.34436	3.80502	4.33147	4.65528	4.92701	4.54715	5.3383	3.92758	4.20318	4.09032	4.47752	2.46838	3.45726	3.82248	3.74924	3.76443	3.74518	2.97122	5.46241	3.08937	4.89602	3.21196	3.20341	3.75141	3.78893	3.06609	2.88491	2.37862	2.47696	3.53173	4.29034	4.2873	2.80609	5.43844
[truncated: 6 more columns]

## Sheet: Surv KO
time in min	cell1	cell2	cell3	cell4	cell5	cell6	cell7	cell8	cell9	cell10	cell11	cell12	cell13	cell14	cell15	cell16	cell17	cell18	cell19	cell20	cell21	cell22	cell23	cell24	cell25	cell26	cell27	cell28	cell29	cell30	cell31	cell32	cell33	cell34	cell35	cell36	cell37	cell38	cell39	cell40	cell41	cell42	cell43	cell44	cell45	cell46	cell47	cell48	cell49
1	18	10	29	51	44	9	8	52	12	35	28	12	23	23	64	20	20	75	63	14	47	20	41	15	12	125	21	54	39	27	3	90	17	34	14	37	19	11	41	40	13	20	5	1	37	10	20	6	54
2	4	33	42	44	43	23	7	19	31	16	10	1	19	26	67	14	19	62	62	23	18	10	59	20	17	40	82	42	26	26	27	85	36	46	27	43	30	25	30	19	24	21	11	12	14	18	10	10	49
3	7	32	47	46	40	8	2	19	26	2	11	14	39	17	120	3	43	64	24	25	68	12	40	17	16	58	34	15	36	40	19	66	18	70	23	16	44	22	53	38	9	6	15	17	5	10	12	30	24
4	9	38	26	42	14	19	4	34	17	18	10	3	45	9	68	16	37	89	22	13	58	4	31	6	35	31	17	22	33	30	2	150	38	38	12	8	76	41	42	33	36	28	9	19	47	37	19	4	36
5	15	51	28	12	36	26	2	31	12	25	19	36	27	28	110	23	35	100	44	19	21	7	46	36	52	46	80	38	57	28	14	64	57	58	24	17	18	11	44	29	38	26	2	3	18	15	16	11	15
6	8	14	28	20	48	32	22	38	15	40	9	3	13	24	77	22	59	62	19	20	21	41	60	13	39	48	10	78	45	35	14	23	50	94	15	50	7	8	25	49	25	23	5	21	20	26	16	3	26
7	43	29	22	31	27	24	20	38	10	11	27	3	10	23	52	11	61	109	11	12	27	9	92	43	8	62	13	86	26	33	41	139	45	30	8	27	28	6	37	68	18	10	5	19	33	26	26	8	19
8	20	29	27	45	14	13	8	33	22	10	13	5	40	56	73	12	32	90	29	16	33	12	48	10	21	60	37	37	44	19	23	108	45	36	20	12	51	9	39	29	24	37	8	47	23	13	35	6	32
9	20	28	45	23	15	27	1	51	18	31	9	14	32	30	39	6	64	24	49	0	30	6	49	1	10	30	20	78	37	25	5	72	9	49	5	19	51	6	26	30	22	14	2	21	15	16	24	2	41
10	9	27	9	24	21	19	12	39	4	33	24	7	19	11	42	3	41	69	17	3	11	15	54	25	10	57	20	17	24	15	12	83	11	15	14	28	35	10	22	51	32	39	4	47	13	6	17	4	44
11	19	25	18	20	55	5	1	31	2	46	28	6	18	8	26	23	40	48	47	20	43	43	70	21	40	39	82	38	25	32	5	48	16	58	5	17	41	22	66	35	26	36	7	41	9	18	19	7	51
12	3	68	40	19	30	1	5	30	16	39	16	0	26	10	67	12	65	43	46	24	31	58	109	6	50	75	52	52	45	17	8	45	12	19	19	22	61	22	45	32	32	29	1	40	9	17	12	7	41
13	17	57	7	27	24	16	5	13	12	57	26	8	34	3	79	6	63	59	20	24	28	38	119	12	18	69	23	14	50	13	26	43	15	55	10	18	47	13	24	39	28	28	11	40	15	16	16	0	35
14	23	31	9	58	15	25	2	42	4	49	22	17	10	12	35	14	65	43	34	26	22	19	94	28	18	34	41	17	41	35	21	25	9	58	25	26	53	27	32	14	40	8	2	24	19	24	29	6	41
15	10	46	34	67	24	21	9	30	7	15	21	10	4	34	35	15	42	59	43	21	50	28	61	16	22	73	27	17	51	15	19	65	8	29	8	54	44	10	49	46	22	15	0	40	27	12	31	5	68
16	6	50	53	43	19	32	9	54	7	21	31	1	1	11	117	2	48	57	26	9	71	57	116	7	16	81	44	34	39	10	50	26	11	28	26	39	92	5	28	43	25	25	2	32	23	7	13	6	55
17	12	28	19	38	25	0	0	28	8	32	46	5	22	17	68	1	16	29	39	6	39	68	90	3	3	55	64	47	62	13	4	90	1	20	18	28	57	28	36	18	5	41	0	57	47	12	21	11	38
18	5	31	49	100	30	15	0	31	30	9	33	8	56	42	37	14	55	77	17	14	45	30	57	53	22	19	140	83	38	16	1	20	29	44	10	22	76	15	24	31	44	40	13	42	27	41	23	14	56
19	22	32	30	59	26	36	23	21	28	20	39	8	20	65	81	9	57	73	51	18	58	43	81	26	10	63	124	33	56	19	19	53	16	58	9	22	38	14	10	57	16	48	19	54	24	19	31	5	41
20	13	26	19	69	53	19	29	47	17	40	54	11	46	21	41	13	87	70	54	20	56	54	89	19	3	18	66	64	40	8	14	53	17	61	31	78	49	17	24	76	4	54	3	26	9	23	44	14	35
[truncated: 6 more columns]

## Sheet: cumSurvKO
	cell1	cell2	cell3	cell4	cell5	cell6	cell7	cell8	cell9	cell10	cell11	cell12	cell13	cell14	cell15	cell16	cell17	cell18	cell19	cell20	cell21	cell22	cell23	cell24	cell25	cell26	cell27	cell28	cell29	cell30	cell31	cell32	cell33	cell34	cell35	cell36	cell37	cell38	cell39	cell40	cell41	cell42	cell43	cell44	cell45	cell46	cell47	cell48	cell49
1	856	1197	1741	1697	1340	1354	660	1372	999	1318	1319	851	1023	1184	1699	993	2105	1992	1893	1233	1530	2371	1301	1678	1380	2069	1202	1524	1213	1640	1379	2279	1276	2149	1501	2519	1312	1331	1436	1502	1035	962	1026	1369	1417	1545	1400	1405	2052
2	923	1268	1854	1822	1408	1411	698	1432	1074	1392	1392	936	1116	1252	1842	1080	2176	2106	2029	1295	1651	2512	1373	1775	1442	2240	1303	1610	1313	1777	1481	2506	1358	2302	1574	2678	1396	1412	1524	1632	1127	1066	1061	1474	1545	1657	1488	1505	2232
3	952	1343	1932	1897	1457	1447	709	1488	1100	1446	1424	990	1167	1313	1963	1110	2227	2173	2125	1346	1719	2610	1422	1858	1479	2338	1386	1657	1365	1867	1529	2637	1412	2384	1610	2804	1450	1468	1592	1682	1174	1123	1088	1529	1612	1723	1554	1557	2354
4	964	1364	1981	1962	1497	1482	714	1546	1122	1469	1461	1014	1214	1361	2020	1127	2271	2239	2208	1380	1765	2680	1470	1915	1511	2394	1429	1727	1425	1952	1574	2717	1440	2502	1643	2874	1485	1525	1652	1721	1190	1151	1106	1564	1677	1785	1592	1593	2426
5	987	1400	2041	2013	1531	1506	724	1588	1137	1484	1496	1039	1240	1404	2107	1149	2335	2289	2255	1444	1807	2731	1533	1962	1538	2451	1480	1792	1472	2008	1598	2773	1490	2591	1666	2937	1518	1562	1717	1763	1215	1184	1119	1597	1717	1826	1622	1623	2484
6	999	1426	2087	2057	1555	1516	730	1610	1159	1507	1521	1064	1286	1430	2162	1187	2390	2331	2291	1485	1853	2781	1581	2003	1565	2515	1524	1852	1507	2059	1619	2844	1521	2656	1699	3053	1568	1588	1792	1809	1241	1212	1133	1629	1747	1878	1649	1644	2575
7	1021	1445	2111	2083	1599	1526	743	1651	1174	1524	1545	1084	1306	1468	2192	1235	2431	2376	2335	1499	1869	2816	1635	2038	1588	2566	1598	1894	1541	2104	1641	2910	1564	2711	1721	3113	1592	1608	1831	1865	1258	1230	1139	1666	1781	1929	1682	1654	2629
8	1038	1456	2136	2117	1634	1536	753	1681	1211	1548	1569	1092	1328	1502	2228	1263	2477	2426	2353	1540	1895	2870	1665	2068	1627	2601	1697	1924	1589	2142	1655	2972	1601	2777	1748	3170	1632	1642	1871	1895	1279	1240	1156	1685	1812	1981	1704	1663	2668
9	1051	1475	2175	2185	1660	1537	759	1709	1237	1560	1589	1097	1353	1528	2274	1285	2530	2468	2374	1566	1929	2901	1700	2098	1671	2649	1751	1963	1634	2186	1686	3009	1634	2822	1763	3195	1654	1678	1918	1928	1298	1251	1172	1703	1829	2038	1719	1670	2730
10	1068	1505	2203	2220	1681	1544	767	1735	1248	1566	1599	1104	1374	1559	2323	1311	2556	2506	2393	1584	1936	2934	1743	2125	1728	2684	1778	1985	1675	2219	1705	3048	1655	2882	1788	3228	1711	1698	1951	1955	1328	1281	1188	1723	1848	2076	1741	1686	2773
11	1082	1528	2208	2235	1718	1556	772	1762	1252	1578	1604	1119	1391	1594	2353	1335	2588	2542	2415	1603	1954	2977	1773	2169	1779	2718	1801	2031	1737	2240	1735	3076	1677	2940	1813	3257	1731	1719	1980	1985	1356	1310	1197	1738	1880	2110	1770	1696	2806
12	1103	1540	2226	2261	1727	1562	793	1779	1265	1599	1614	1131	1415	1626	2386	1351	2624	2564	2444	1632	1973	3000	1824	2199	1805	2752	1817	2056	1781	2270	1768	3117	1697	2996	1842	3292	1755	1738	2022	2013	1369	1322	1205	1768	1903	2146	1815	1705	2840
13	1141	1545	2240	2286	1745	1571	795	1800	1276	1613	1626	1144	1429	1655	2401	1361	2655	2578	2478	1656	1994	3020	1909	2243	1826	2789	1836	2063	1814	2298	1785	3136	1703	3030	1858	3325	1778	1748	2050	2045	1407	1337	1214	1787	1933	2185	1835	1720	2865
14	1157	1555	2255	2316	1761	1579	804	1815	1295	1622	1656	1150	1447	1682	2411	1368	2687	2604	2505	1677	2010	3060	1985	2287	1848	2815	1866	2084	1857	2318	1805	3171	1713	3073	1878	3360	1831	1757	2078	2061	1426	1369	1225	1813	1946	2201	1847	1727	2903
15	1169	1577	2262	2334	1785	1592	810	1828	1304	1641	1668	1159	1456	1699	2432	1378	2714	2614	2546	1705	2040	3078	2048	2311	1863	2829	1875	2113	1882	2339	1817	3197	1727	3094	1889	3395	1865	1783	2095	2087	1444	1392	1230	1837	1965	2229	1868	1732	2944
16	1179	1583	2269	2351	1795	1603	819	1841	1314	1660	1679	1167	1465	1715	2447	1386	2744	2631	2581	1728	2066	3092	2111	2342	1878	2848	1890	2136	1909	2355	1832	3214	1738	3117	1905	3425	1895	1810	2113	2105	1452	1415	1241	1885	1982	2248	1885	1734	2969
17	1210	1592	2276	2381	1827	1608	821	1848	1323	1682	1696	1176	1476	1725	2457	1400	2765	2637	2618	1741	2080	3121	2169	2379	1889	2869	1919	2155	1950	2379	1846	3229	1752	3145	1921	3451	1928	1839	2133	2135	1463	1442	1255	1914	2001	2270	1894	1742	3002
18	1224	1598	2285	2392	1834	1609	823	1876	1340	1700	1707	1188	1492	1735	2481	1413	2795	2645	2653	1757	2103	3148	2232	2400	1907	2883	1935	2179	1984	2404	1858	3248	1762	3159	1937	3481	1967	1854	2154	2152	1473	1455	1266	1944	2016	2293	1915	1756	3035
19	1234	1622	2291	2418	1842	1612	824	1887	1344	1718	1718	1207	1498	1749	2508	1425	2815	2659	2673	1774	2130	3185	2269	2422	1927	2898	1964	2199	2020	2425	1879	3272	1771	3183	1956	3508	2022	1874	2171	2171	1487	1470	1274	1964	2036	2303	1935	1761	3075
20	1246	1637	2305	2453	1853	1628	833	1900	1350	1728	1721	1222	1507	1763	2533	1435	2842	2665	2711	1800	2148	3229	2304	2437	1959	2910	1970	2211	2044	2449	1917	3307	1783	3209	1976	3552	2057	1887	2192	2193	1502	1474	1279	1973	2048	2319	1950	1762	3108
21	1262	1653	2320	2484	1868	1636	841	1916	1356	1742	1731	1228	1508	1775	2550	1444	2862	2687	2746	1825	2176	3264	2323	2460	1991	2928	1981	2237	2079	2460	1933	3333	1794	3218	1998	3589	2126	1898	2209	2215	1509	1484	1290	2000	2065	2340	1966	1762	3142
22	1272	1665	2348	2524	1873	1644	849	1935	1380	1772	1750	1235	1511	1788	2566	1455	2880	2713	2776	1844	2202	3300	2349	2478	2002	2961	1987	2244	2104	2482	1951	3343	1808	3242	2012	3639	2165	1912	2237	2233	1513	1504	1298	2026	2077	2359	1976	1774	3157
23	1282	1675	2371	2564	1892	1650	853	1952	1391	1792	1782	1238	1522	1796	2597	1478	2897	2728	2801	1866	2223	3352	2374	2488	2019	2987	1995	2250	2162	2492	1970	3371	1820	3258	2037	3693	2201	1924	2275	2242	1518	1526	1305	2040	2081	2388	1986	1788	3183
24	1292	1685	2383	2586	1907	1654	856	1968	1401	1805	1807	1242	1537	1815	2612	1508	2913	2751	2813	1895	2248	3397	2389	2500	2025	3010	2003	2253	2196	2513	1980	3382	1832	3275	2060	3751	2220	1940	2299	2274	1522	1544	1315	2049	2087	2402	1998	1798	3197
25	1298	1689	2393	2606	1928	1669	874	2003	1413	1814	1829	1246	1553	1852	2631	1517	2933	2762	2838	1903	2276	3419	2413	2509	2042	3038	2029	2257	2229	2535	1994	3385	1839	3323	2082	3795	2241	1948	2324	2292	1539	1556	1334	2059	2099	2421	2009	1813	3225
[truncated: 4 more columns]

## Sheet: Ramification WT
	0	1	2	3	4	5	6	7	8	9	10	11	12	13	14	15	16	17	18	19	20	21	22	23	24	25	26	27	28	29	30	31	32	33	34	35	36	37	38	39	40	41	42	43	MW	SEM	Mean	SD
1	10.5455	11.5017	7.77087	8.64209	6.90544	8.14786	6.44167	5.93215	7.6103	8.21771	6.68781	9.63108	7.21728	9.0058	7.00944	8.9832	10.7831	8.25702	6.5574	6.01215	7.76884	5.94476	4.29008	9.8272	5.40365	7.5706	7.04354	6.84274	9.17892	5.48393	6.07671	9.95032	9.643	8.83572	8.27662	7.9369	7.63841	6.22254	6.88856	8.61483	5.11909	5.93733	7.92401	5.09997	7.46039	0.2482	7.55424	1.61274	1
2	10.2999	11.4428	7.86115	8.38536	7.12626	8.14214	7.18136	6.19656	7.22428	8.25247	6.69588	9.441	7.30075	8.42129	6.79315	8.91574	10.7311	8.14612	6.612	5.93884	7.88408	5.41665	4.72329	9.55111	5.00366	7.54127	6.80652	6.82594	8.8799	5.22138	5.96103	9.61678	9.73757	8.67902	8.30765	7.65258	7.49703	6.37723	6.70717	8.27104	4.89885	5.92866	7.89598	5.00992	7.41871	0.24008	7.46983	1.57339	2
3	10.6914	11.2223	7.96566	8.04991	6.86995	7.87487	6.17411	5.48664	6.92026	8.01074	6.07254	8.8863	7.2116	8.52845	6.72709	8.97552	10.5042	7.74756	6.65373	5.28858	7.72026	5.51476	5.20013	9.42325	5.16064	7.5963	6.91447	6.64448	8.64682	5.68825	5.81659	9.32326	9.40005	8.94261	8.36135	7.74016	7.53278	6.39464	6.63291	8.24515	4.78949	5.84778	8.13951	4.78241	7.29297	0.23605	7.34019	1.54283	3
4	10.8141	11.3404	7.68138	8.21545	7.16627	8.27139	6.63954	5.70163	6.71282	7.92799	6.67868	8.75258	7.16588	8.66268	6.70287	8.78714	10.9252	7.78469	6.97346	5.61088	7.50159	5.66796	4.91709	9.7837	5.18216	7.63421	7.03271	6.53302	8.5208	5.21395	5.67168	8.80846	9.67491	9.28351	8.41567	7.74551	7.58845	6.18314	6.54409	8.42297	4.87157	5.76114	7.61382	4.90704	7.37628	0.23982	7.37628	1.57263	4
5	10.9995	11.3609	7.54133	8.04144	6.45914	8.3725	6.40622	5.48953	6.87179	7.96724	5.85208	8.47374	7.29404	8.58332	6.20599	8.56081	10.986	7.75178	6.77653	5.35371	7.65772	5.33642	4.65158	9.7546	5.37495	7.88669	7.00548	6.53858	8.49416	5.03477	5.36769	8.22091	9.17275	9.16358	8.38678	7.43599	7.23899	5.9454	6.74324	8.47999	4.83268	5.60723	7.55394	4.89302	7.23547	0.24528	7.23547	1.60841	5
6	11.1263	10.5365	8.20686	8.29619	6.81094	8.2715	6.11898	5.6301	6.77793	7.83876	5.77829	8.60839	7.16647	8.63448	5.8658	8.9867	10.8549	7.65613	6.57687	5.65011	7.39021	5.01452	4.86997	9.41866	5.13098	7.55836	6.88733	6.32958	8.08453	5.18068	5.40289	8.52469	9.16862	9.23326	8.48893	7.44109	7.56449	6.03776	6.81205	8.40194	4.7021	5.52407	7.313	5.07102	7.20504	0.23874	7.20504	1.5655	6
7	10.8341	10.9775	8.47093	7.41232	6.88529	7.9716	6.13202	5.45636	6.71613	7.31998	5.54209	8.49989	7.19352	8.40336	5.67338	8.5149	10.88	7.66672	6.61698	5.7935	7.3077	5.40736	4.91332	9.45036	5.13897	7.22255	6.97224	6.2403	8.32986	4.49356	5.47728	8.40022	9.21075	9.32077	8.79735	7.44738	7.7726	5.97148	7.02254	8.3407	4.72503	5.48565	7.17497	4.78131	7.15188	0.2445	7.15188	1.60332	7
8	10.7903	11.0402	8.77572	7.69565	7.14242	7.90579	6.12383	5.59237	6.95335	7.4522	6.02916	8.40571	7.14999	8.35575	5.80368	9.19698	10.6322	7.73665	6.70651	6.14536	7.42097	5.05287	4.62672	9.52725	4.18763	7.65093	6.89041	6.47559	8.21986	4.53857	5.43315	8.16981	9.30737	8.99343	8.73664	7.41549	7.47697	5.88087	7.09795	8.2377	4.93143	5.25949	7.50275	4.96075	7.18228	0.24805	7.18228	1.62659	8
9	10.7512	10.846	8.22922	7.97063	6.75574	8.02301	5.94682	5.35792	6.19332	7.82344	5.44187	8.60325	6.84437	8.60327	5.84034	8.84564	10.3107	7.6713	7.08956	6.09369	7.14261	5.10026	4.8639	9.32232	3.88672	7.48509	6.98255	6.17186	8.35233	4.72812	5.52635	8.54975	9.45772	8.97895	8.63428	7.53446	7.69629	5.28796	7.15492	8.35753	4.78971	5.36201	7.3509	4.94723	7.11986	0.25049	7.11986	1.64256	9
10	10.8482	10.095	8.9901	7.47581	6.47777	7.75341	5.59479	5.42506	5.71653	7.56475	4.72898	8.60638	6.65826	8.38586	5.42808	8.83479	10.5384	7.68563	7.19789	5.60747	6.79155	5.36726	4.82405	9.02122	4.2391	7.14914	7.02448	6.42908	8.02972	4.66047	5.57036	8.55163	8.88269	8.9376	8.81462	7.00347	7.72179	5.78936	7.16986	8.50939	4.58887	5.24179	7.16442	4.94436	7.00445	0.24695	7.00445	1.61936	10
11	10.7553	10.2986	8.32141	7.60757	6.59349	7.66129	6.35871	5.19591	6.30015	7.87933	4.93402	7.96149	6.63578	7.96414	5.07091	8.59002	11.0809	8.49965	7.54096	6.19459	6.61921	4.95345	4.86794	9.21444	4.11657	7.16385	6.63602	6.44632	8.5378	4.7356	5.38058	8.37733	8.76387	8.90753	8.49345	7.00457	7.61877	5.97883	7.13078	8.47031	4.77745	5.26126	7.1369	4.6504	7.02168	0.24849	7.02168	1.62947	11
12	10.7501	10.4935	8.08423	7.42471	6.59332	7.40349	5.68359	5.42471	6.39223	8.46524	4.63896	8.24825	6.45628	8.61776	5.1263	8.79004	11.0267	8.45781	7.36604	6.09427	7.12854	4.50995	4.86433	8.93159	4.15411	7.1798	6.77551	6.23581	9.06393	4.74638	5.31211	8.68934	9.14401	9.06879	8.44062	7.63538	7.49576	5.58296	7.03933	8.17109	4.61155	5.21932	6.89876	4.61344	7.03023	0.26257	7.03023	1.72181	12
13	10.9325	10.1531	8.00734	7.1301	6.48569	7.61809	6.08319	5.44963	5.82438	8.362	4.59223	8.21045	6.67434	8.44624	5.24147	8.46986	10.7996	8.44394	7.16244	6.09254	7.06413	4.68259	5.04632	8.96122	3.87389	6.78733	6.26555	5.98692	9.17559	4.86878	5.62911	8.76254	9.48279	9.16491	8.72628	7.35006	7.46467	5.68012	7.3594	8.4332	4.65434	5.21073	7.06714	4.58937	7.01241	0.25935	7.01241	1.70068	13
14	NaN	10.2745	8.42477	7.05995	6.4358	7.50684	5.72248	5.01776	5.5011	8.27922	4.49856	7.95524	6.39263	8.63443	4.95483	8.90432	10.4473	8.34004	7.01252	6.12164	7.1186	4.78841	5.05706	9.07817	4.13958	6.72889	5.93987	6.02512	8.90032	4.93442	5.3553	8.64632	9.39423	9.456	8.46313	7.22896	7.59294	5.71442	7.40099	8.06962	4.62226	5.14819	6.65648	4.91548	6.9502	0.26052	6.9502	1.70834	14
15	NaN	10.2974	8.35019	7.51797	7.23859	7.58867	5.73595	5.73044	5.26406	7.91541	4.53366	8.17996	6.53267	8.69834	4.85888	8.52372	10.403	8.73011	7.00641	5.93275	6.95402	4.41082	4.70103	9.19674	4.44364	6.63699	5.8431	5.93977	8.89079	5.79349	5.81871	8.48339	9.52397	9.15928	8.81573	7.23587	7.72005	5.32726	7.55132	8.28628	4.65183	5.16275	6.24469	5.00836	6.99624	0.25915	6.99624	1.69934	15
16	NaN	10.3708	7.95795	7.61308	6.49014	7.53439	5.70352	5.11941	5.2287	7.50181	4.69966	7.62974	6.5967	9.02019	4.45833	8.26041	10.736	8.61879	6.88658	5.97698	6.9666	4.61723	4.86705	9.11777	4.48214	6.56372	5.52044	5.89811	8.75813	5.98924	6.08088	8.66531	9.37457	9.16159	8.87126	6.92173	7.52935	5.67481	7.77635	8.3362	4.74201	5.20076	6.65442	5.04313	6.95851	0.25805	6.95851	1.69212	16
17	NaN	10.3324	7.53373	7.20546	6.87305	7.64656	5.69413	5.45418	5.83904	7.58787	4.74459	7.48438	6.78902	9.0232	4.74324	8.24697	10.5902	8.35002	6.89709	5.5121	6.51933	4.57633	4.86943	9.06919	4.23847	6.38777	5.39526	6.1989	8.58999	5.84433	6.0236	8.22075	9.67368	9.1814	9.11262	7.5149	7.40415	5.19475	7.82768	8.0179	4.79561	5.20476	6.63911	5.02334	6.93187	0.25436	6.93187	1.66797	17
18	NaN	10.1603	7.98536	7.05918	6.78122	7.45246	5.50562	5.12156	5.65651	7.82273	5.07411	7.52418	6.72325	8.67693	4.56635	8.10237	10.8906	7.71717	6.88035	5.67854	6.00877	4.81465	4.77465	9.14111	4.40543	6.53236	5.37866	6.11176	8.32344	5.72012	5.96046	8.2331	9.44463	9.25882	8.83138	7.70614	7.41926	5.19141	7.38823	8.05586	4.52903	5.05465	6.58519	4.7318	6.85999	0.25403	6.85999	1.66577	18
19	NaN	10.243	8.20449	7.26102	7.4431	7.77627	5.57072	5.5255	6.1075	7.68109	5.31961	8.38527	NaN	NaN	NaN	NaN	10.5758	8.30211	6.92869	5.54818	6.09902	4.27695	5.01265	8.83674	4.00386	6.34503	5.67054	6.02406	8.34774	6.16938	5.66849	8.29749	9.44041	9.39626	8.66198	7.32594	7.69116	5.05523	7.81765	8.25061	4.58508	5.09156	6.4984	4.64317	6.92517	0.27171	6.92517	1.69681	19
20	NaN	10.0779	8.42791	7.16423	6.70349	7.47085	5.53082	5.05186	5.78595	7.89335	4.75104	7.74608	NaN	NaN	NaN	NaN	10.1448	7.98234	7.01721	5.73757	5.96711	4.65037	5.10973	9.12234	4.36771	6.72505	5.42211	6.10662	8.43277	6.22507	5.85306	7.78941	9.44319	9.05647	8.71888	7.40174	7.67893	5.5858	7.81648	8.31911	4.45196	4.9771	6.47713	4.27842	6.858	0.26408	6.858	1.64915	20
21	NaN	10.1426	8.22677	NaN	NaN	NaN	NaN	NaN	5.54154	8.03808	4.63087	7.638	NaN	NaN	NaN	NaN	9.96423	7.67094	7.01164	5.53612	5.86729	5.078	5.16081	9.15433	4.66447	6.29076	5.65135	5.95303	8.51955	6.35041	5.54925	8.43632	9.43958	9.33531	8.92144	7.8544	7.72373	5.1846	7.89107	8.34074	4.60812	4.69265	6.48114	4.68586	6.94809	0.2979	6.94809	1.73706	21
	i excluded this cell (0) in the plot as i thought the period was too short

## Sheet: Surv WT
	cell0	cell1	cell2	cell3	cell4	cell5	cell6	cell7	cell8	cell9	cell10	cell11	cell12	cell13	cell14	cell15	cell16	cell17	cell18	cell19	cell20	cell21	cell22	cell23	cell24	cell25	cell26	cell27	cell28	cell29	cell30	cell31	cell32	cell33	cell34	cell35	cell36	cell37	cell38	cell39	cell40	cell41	cell42	cell43	MW	SEM	Mean	SD
1	723	1079	457	751	483	513	689	299	760	429	314	656	243	502	285	477	492	289	321	200	369	189	238	374	208	240	150	308	436	239	138	368	646	462	339	314	441	233	247	363	85	60	74	205	371.279	31.4091	371.279	205.963
2	854	1046	521	621	347	416	653	282	824	452	355	798	271	633	278	334	621	378	314	220	348	176	371	442	372	256	79	204	321	246	80	449	617	434	311	408	501	234	225	394	66	137	99	135	378.349	32.2921	378.349	211.753
3	850	958	422	476	340	334	534	265	684	496	418	577	283	519	254	462	527	387	333	243	497	190	375	473	368	339	69	224	418	298	114	497	704	324	288	339	327	229	242	268	29	152	120	133	361.14	27.4792	361.14	180.193
4	878	1057	408	566	405	468	513	287	696	430	489	870	343	731	284	420	556	404	297	183	395	179	354	495	389	194	133	164	413	217	126	422	718	371	303	422	376	209	169	315	48	63	197	113	376.558	32.4455	376.558	212.76
5	816	849	551	543	245	270	334	223	510	515	368	683	358	649	211	361	723	312	211	140	387	211	373	486	343	274	161	129	457	144	65	392	655	451	280	317	412	212	204	383	30	68	183	79	343.07	29.2019	343.07	191.49
6	800	998	776	619	260	278	306	215	608	427	409	688	269	478	181	438	611	387	222	275	347	180	305	445	264	253	151	190	473	251	75	306	684	520	388	395	412	141	263	395	18	57	116	168	354.465	31.1886	354.465	204.517
7	808	1145	674	490	347	295	263	182	568	490	384	593	229	419	165	422	681	260	351	261	395	132	269	371	184	290	145	232	458	308	104	345	539	349	578	386	372	168	236	416	30	22	96	119	343.326	31.4884	343.326	206.483
8	788	1162	584	548	351	238	448	267	560	509	318	574	224	449	272	244	722	395	286	270	408	251	359	473	223	259	192	115	334	288	124	461	803	460	537	355	383	242	379	399	43	70	82	113	366.837	32.0406	366.837	210.105
9	749	1188	699	561	256	298	434	259	398	507	271	636	229	341	143	259	591	225	283	225	360	218	226	355	203	214	141	216	470	155	85	371	544	336	538	413	450	214	328	313	44	90	99	114	332.558	31.5896	332.558	207.147
10	628	958	630	508	295	261	431	353	485	462	249	535	291	484	180	298	1166	730	471	389	401	197	312	379	241	166	120	157	486	101	71	366	717	266	440	392	308	223	489	461	25	39	136	121	367.209	35.3511	367.209	231.813
11	672	1019	566	413	239	292	425	280	523	528	237	461	165	472	175	268	659	371	378	234	452	105	362	378	170	181	190	167	524	272	76	694	605	395	459	473	294	284	425	448	18	43	114	69	346.581	30.5388	346.581	200.256
12	776	1190	567	540	290	319	445	311	626	455	240	563	233	490	220	325	638	375	304	124	479	208	304	433	201	193	317	108	388	215	118	695	652	391	486	403	384	207	371	396	20	24	185	40	359.837	32.8902	359.837	215.675
13	NaN	1219	511	412	351	254	524	361	748	618	264	714	224	510	209	456	669	441	281	227	441	177	342	404	150	143	114	72	548	245	104	463	583	399	478	287	328	289	417	299	3	34	136	60	360.674	34.9918	360.674	229.457
14	NaN	1165	419	573	459	314	423	409	578	502	301	673	271	647	200	501	520	342	271	158	377	178	284	386	100	167	182	200	475	454	254	841	1092	607	610	275	303	276	425	304	26	22	162	84	390.93	37.5439	390.93	246.192
15	NaN	951	427	507	340	243	454	303	532	426	333	739	226	672	201	441	651	471	194	162	441	176	337	325	208	189	181	165	350	197	160	354	528	380	612	419	369	270	414	357	52	44	91	82	348.233	29.4578	348.233	193.168
16	NaN	1006	387	534	475	399	435	273	666	490	306	456	241	725	218	457	631	403	275	261	362	201	363	424	236	118	221	287	350	155	90	446	466	382	502	426	377	188	395	433	94	54	121	107	358.977	28.5953	358.977	187.512
17	NaN	944	580	565	527	342	411	380	660	489	297	602	290	553	182	306	510	413	320	167	416	199	413	547	248	251	140	181	397	155	68	266	486	384	478	420	328	206	501	340	85	10	148	121	356.419	28.4386	356.419	186.484
18	NaN	884	542	552	428	338	327	354	547	435	328	702	290	553	182	306	567	500	311	129	471	206	252	490	187	210	88	234	273	269	90	417	534	435	460	476	441	249	520	327	73	15	110	114	353.86	28.1483	353.86	184.581
19	NaN	945	468	465	351	373	353	289	596	405	268	439	290	553	182	306	531	373	274	162	416	108	297	432	252	139	144	204	344	229	105	254	575	405	544	452	390	163	455	348	54	11	114	199	331.558	26.8599	331.558	176.132
20	NaN	911	528	NaN	NaN	NaN	NaN	NaN	641	496	175	542	290	553	182	306	398	311	302	128	404	262	372	500	175	277	109	198	449	284	54	332	528	371	648	489	406	261	542	344	78	30	133	116	345.395	31.2014	345.395	192.339

## Sheet: CumSurvWT
	cell0	cell1	cell2	cell3	cell4	cell5	cell6	cell7	cell8	cell9	cell10	cell11	cell12	cell13	cell14	cell15	cell16	cell17	cell18	cell19	cell20	cell21	cell22	cell23	cell24	cell25	cell26	cell27	cell28	cell29	cell30	cell31	cell32	cell33	cell34	cell35	cell36	cell37	cell38	cell39	cell40	cell41	cell42	cell43	MW	SEM
1	3737	4752	2648	3229	1980	3262	2456	1614	4167	2545	2685	3957	3761	3874	2537	4709	4138	2921	2323	1970	2718	1727	1289	3532	1602	2664	2352	2591	3329	1737	1408	3516	3872	3589	3620	3016	2663	1482	2241	2437	1764	1659	2297	1895	2778.75	139.383
2	4581	5854	3211	3942	2323	3802	3080	1924	5000	3122	3186	4682	4234	4598	2936	5309	4874	3310	2665	2270	3319	2008	1476	4142	1927	3002	2671	2903	3980	2042	1648	4134	4678	4182	4174	3443	3176	1861	2533	2888	1874	1808	2510	2102	3258.73	168.151
3	5179	6780	3665	4377	2643	4260	3413	2123	5441	3466	3443	5120	4512	5029	3245	5746	5388	3639	2938	2537	3817	2150	1698	4574	2155	3222	2861	3119	4314	2277	1838	4517	5191	4562	4522	3772	3551	2080	2752	3259	1957	1851	2669	2265	3589.02	187.777
4	5588	7414	3934	4733	2878	4589	3593	2293	5779	3692	3641	5464	4786	5337	3450	6055	5837	3915	3121	2748	4166	2258	1853	5009	2302	3441	3007	3275	4688	2509	1941	4872	5622	4871	4741	4011	3850	2249	2925	3548	2057	1901	2756	2345	3841.91	203.611
5	5931	7958	4131	5038	3018	4809	3776	2407	6145	3883	3833	5811	4976	5611	3637	6329	6207	4148	3255	2885	4378	2443	1966	5343	2405	3567	3121	3435	5000	2671	2056	5249	5974	5115	4935	4237	4078	2372	3062	3805	2113	1978	2896	2418	4054.66	217.78
6	6304	8374	4348	5353	3202	5013	3885	2534	6445	4075	4025	6161	5168	5846	3809	6643	6489	4324	3372	3016	4630	2555	2079	5545	2513	3726	3210	3586	5317	2850	2153	5572	6290	5326	5099	4391	4295	2430	3186	3996	2188	2047	2980	2498	4246.55	230.14
7	6646	8743	4534	5602	3314	5173	4027	2670	6688	4296	4185	6423	5352	6112	3933	6923	6738	4516	3515	3062	4784	2650	2212	5763	2583	3891	3288	3750	5512	2972	2247	5742	6641	5500	5192	4497	4468	2504	3301	4159	2219	2115	3061	2602	4411.48	240.743
8	7035	9059	4744	5814	3462	5304	4122	2746	6850	4414	4330	6695	5538	6414	4087	7108	6974	4669	3612	3110	4961	2755	2343	5982	2737	4044	3340	3862	5638	3094	2301	5911	6920	5706	5353	4629	4643	2576	3378	4307	2233	2185	3147	2649	4563.2	250.609
9	7354	9404	4904	6004	3626	5424	4275	2834	7042	4539	4495	6908	5707	6611	4197	7323	7261	4828	3721	3157	5118	2872	2454	6163	2872	4219	3388	3933	5762	3195	2346	6059	7156	5886	5476	4739	4806	2646	3454	4401	2252	2249	3200	2682	4703.23	260.099
10	7637	9671	5087	6174	3728	5560	4382	2951	7218	4683	4605	7083	5867	6828	4300	7497	7482	4932	3784	3201	5235	2999	2547	6371	3003	4356	3440	4034	5938	3247	2376	6210	7405	6036	5614	4824	4953	2737	3550	4525	2268	2271	3302	2730	4832.75	268.447
11	7873	9870	5353	6338	3813	5683	4449	3054	7356	4874	4709	7252	6021	6975	4383	7683	7688	5042	3873	3276	5381	3077	2677	6558	3068	4499	3511	4118	6148	3294	2405	6362	7662	6189	5762	4910	5100	2800	3705	4666	2272	2307	3386	2762	4958.73	275.87
12	8112	10110	5605	6514	3906	5750	4535	3144	7507	4997	4822	7389	6129	7089	4463	7859	7914	5177	3949	3383	5514	3146	2782	6738	3146	4580	3574	4218	6374	3331	2450	6469	7867	6312	5981	5038	5249	2847	3845	4775	2289	2328	3464	2827	5079.5	283.212
13	8346	10364	5798	6671	4020	5845	4637	3224	7661	5126	4940	7480	6219	7264	4536	8011	8079	5285	4097	3443	5637	3184	2840	6886	3190	4713	3659	4282	6531	3471	2489	6606	8065	6442	6180	5174	5353	2896	3970	4890	2304	2338	3552	2846	5194.18	290.276
14	8584	10599	5948	6824	4143	5907	4761	3285	7784	5309	5030	7593	6307	7418	4609	8138	8249	5405	4224	3489	5786	3295	2962	6984	3234	4813	3742	4340	6669	3565	2542	6759	8278	6554	6320	5303	5458	2944	4146	5010	2326	2368	3632	2883	5307.25	296.126
15	8795	10832	6111	6947	4226	5992	4796	3367	7848	5457	5096	7732	6411	7564	4669	8254	8381	5509	4336	3526	5888	3370	3001	7108	3270	4863	3812	4421	6812	3633	2586	6878	8375	6647	6472	5387	5599	3016	4292	5083	2341	2402	3717	2946	5403.82	301.488
16	8959	10996	6257	7073	4342	6079	4859	3424	7926	5569	5153	7819	6491	7645	4687	8364	8640	5732	4455	3591	6055	3418	3059	7208	3325	4927	3851	4505	6965	3711	2625	7013	8514	6723	6581	5463	5697	3082	4427	5204	2353	2412	3763	2967	5497.93	306.755
17	9105	11134	6385	7131	4406	6158	4930	3530	8027	5725	5210	7912	6548	7802	4738	8488	8796	5856	4576	3612	6211	3450	3128	7274	3358	4965	3922	4559	7111	3782	2651	7204	8669	6833	6746	5587	5756	3121	4590	5329	2360	2425	3818	3006	5589.18	311.806
18	9252	11335	6491	7240	4467	6204	5052	3586	8110	5869	5272	8023	6608	7950	4770	8597	8940	6009	4648	3615	6328	3489	3189	7369	3401	5015	3986	4605	7237	3849	2707	7349	8872	6953	6875	5668	5838	3180	4736	5418	2364	2447	3874	3020	5677.43	317.7
19	NaN	11572	6581	7329	4573	6279	5100	3638	8154	6017	5344	8107	6660	8068	4821	8743	9098	6108	4701	3657	6444	3557	3254	7474	3438	5058	4027	4619	7410	3907	2740	7420	9034	7078	6974	5721	5972	3295	4924	5474	2374	2455	3923	3054	5678.51	319.302
20	NaN	11833	6638	7467	4662	6362	5137	3713	8237	6092	5407	8186	6756	8198	4857	8874	9198	6214	4756	3673	6527	3589	3289	7571	3481	5100	4108	4671	7554	4086	2863	7518	9225	7239	7161	5762	6033	3342	5082	5548	2374	2462	3970	3087	5765.16	325.047
21	NaN	11955	6681	7547	4753	6441	5167	3785	8314	6148	5446	8252	6809	8375	4901	9022	9367	6311	4805	3700	6626	3617	3365	7647	3523	5153	4165	4722	7654	4196	2975	7580	9328	7338	7330	5830	6165	3443	5266	5650	2389	2485	3998	3108	5844.93	328.635
22	NaN	12049	6739	7612	4877	6491	5212	3855	8421	6307	5490	8300	6902	8563	4931	9152	9462	6364	4836	3717	6709	3662	3423	7714	3588	5173	4206	4806	7784	4249	3021	7612	9434	7417	7482	5899	6309	3464	5408	5725	2416	2487	4059	3164	5918.4	332.109
23	NaN	12113	6834	7689	4972	6531	5269	3911	8465	6389	5515	8366	6971	8652	4965	9241	9534	6416	4864	3726	6824	3710	3475	7794	3648	5238	4269	4857	7865	4287	3078	7645	9556	7535	7561	5986	6441	3503	5499	5781	2422	2487	4094	3182	5980.47	334.726
24	NaN	12213	6901	7771	5051	6600	5316	3966	8549	6481	5554	8476	6971	8652	4965	9241	9587	6456	4925	3734	6962	3749	3515	7860	3699	5298	4298	4916	7911	4381	3094	7708	9637	7600	7662	6068	6508	3554	5645	5841	2462	2503	4130	3195	6037.33	336.51
25	NaN	12343	6977	7852	5119	6663	5342	4012	8625	6591	5586	8535	6971	8652	4965	9241	9638	6483	5004	3762	7041	3793	3560	7958	3745	5332	4337	4962	7996	4429	3131	7752	9748	7639	7764	6110	6584	3588	5758	5895	2463	2504	4181	3225	6089.67	338.902
26	NaN	12398	7062	7852	5119	6663	5342	4012	8701	6712	5615	8568	6971	8652	4965	9241	9677	6503	5078	3791	7128	3839	3614	8080	3790	5401	4377	4976	8067	4549	3158	7792	9830	7701	7898	6228	6656	3617	5873	5949	2482	2516	4240	3262	6138.26	340.084
