# Supplementary material for: The Arp2/3 complex controls the development of homeostatic microglia
Source: EMBO Rep. 2026 Feb 27;27(7):1696–719. doi: 10.1038/s44319-026-00721-8 (PMC13076794; doi:10.1038/s44319-026-00721-8)
Supplement: Supplementary file 8 — Source data Fig. 3 [file 44319_2026_721_MOESM8_ESM.zip]

Archive with 47 entries (32 files):
- 3B/
- 3A/
- 3G/Galectin3-CC-Ctrl/IBA1-58-CC.tif
- 3G/Galectin3-CC-KO/IBA1-Image 14-.tif
- 3G/Galectin3-CC-Ctrl/
- 3G/Galectin3-Cortex-Ctrl/Galectin3-58-Ctx-.tif
- 3H/AXL-Analysis.xlsx
- 3G/AXL-CC-KO/
- 3G/Galectin3-Cortex-KO/Galectin3-Image 16.tif
- 3B/CD11b-KO/
- 3G/AXL-CC-Ctrl/
- 3G/Galectin3-CC-Ctrl/Iba1-Gal3-58-CC-.tif
- 3B/CD11b-Ctrl/
- 3B/CD11b-KO/CD11b masked.tif
- 3G/AXL-CC-KO/AXLoriginal_Image 6.tif
- 3B/CD11b-Ctrl/CD11b masked.tif
- 3G/Galectin3-Cortex-Ctrl/Iba1-Gal3-58-Ctx-.tif
- 3G/AXL-CC-KO/AXL Masked_Image 6.tif
- 3I/
- 3I/Gating strategyTMEM119 flow cytometry.jpg
- 3G/AXL-Cotrex-KO/IBA1-Image 1_.tif
- 3A/Gating strategy-microglia-Arpc4 KO vs Ctrl.jpg
- 3H/
- 3B/CD11b-Ctrl/IBA1.tif
- 3G/AXL-Cotrex-Ctrl/
- 3G/
- 3G/AXL-Cotrex-KO/AXL-original_Image 1.tif
- 3G/Galectin3-Cortex-Ctrl/IBA1-58-Ctx-.tif
- 3B/CD11b-KO/IBA1-.tif
- 3G/AXL-Cotrex-KO/
- 3G/Galectin3-CC-KO/
- 3G/Galectin3-Cortex-KO/
- 3G/AXL-Cotrex-KO/AXLmasked_Image 1.tif
- .DS_Store
- 3G/Galectin3-Cortex-Ctrl/
- 3G/AXL-CC-Ctrl/IBA1Image 16_.tif
- 3G/AXL-CC-Ctrl/AXL-Image 16_.tif
- 3B/CD11b-Ctrl/CD11b original.tif
- 3G/AXL-Cotrex-Ctrl/IBA1-Image 1.tif
- 3G/Galectin3-CC-KO/Galectin3-Image 14.tif
- 3G/Galectin3-CC-Ctrl/Galectin3-58-CC-.tif
- 3B/CD11b-KO/CD11b original.tif
- 3B/.DS_Store
- 3G/Galectin3-Cortex-KO/IBA1-Image 16.tif
- 3G/AXL-CC-KO/IBA1_Image 6_.tif
- 3B/CD11b analysis.xlsx
- 3G/AXL-Cotrex-Ctrl/AXL-Image 1_.tif
