# Supplementary material for: The Arp2/3 complex controls the development of homeostatic microglia
Source: EMBO Rep. 2026 Feb 27;27(7):1696–719. doi: 10.1038/s44319-026-00721-8 (PMC13076794; doi:10.1038/s44319-026-00721-8)
Supplement: Supplementary file 8 — Source data Fig. 3 [file 44319_2026_721_MOESM8_ESM.zip › 3H/AXL-Analysis.xlsx]

## Sheet: AXL-Cortex
Cortex-7						Cortex-34
Image	IBA1+	AXL+				Image	IBA1+	AXL+
14	38	4				10	144	56
15	45	14				12	127	48
16	45	13				13	132	52
17	40	12				15	131	60
mean	42	10.75				mean	133.5	54
	25.5952						40.4494
Cortex-39						Cortex-13
Image	IBA1+	AXL+				Image	IBA1+	AXL+
25	54	30				12	68	65
26	57	16				13	90	70
27	63	30				14	100	59
28	94	42				15	104	89
mean	67	29.5				mean	90.5	70.75
	44.0299						78.1768
Cortex-76						Cortex-57
Image	IBA1+	AXL+				Image	IBA1+	AXL+
9	63	33				1	47	19
11	76	33				2	27	21
12	84	40				4	43	31
13	84	47				5	43	29
mean	76.75	38.25				mean	40	25
	49.8371						62.5
Cortex-56
Image	IBA1+	AXL+
5	62	36
6	63	33
9	55	34
10	58	31
mean	58.6667	32.6667
	55.6818

## Sheet: AXL-CC
CC-7						CCx-13
Image	IBA1+	AXL+				Image	IBA1+	AXL+
1	15	9				16	27	15
2	23	8				17	64	30
3	23	15				18	50	25
4	25	6				19	59	51
mean	21.5	9.5				mean	50	30.25
	44.186						60.5
CC-34						CC-39
Image	IBA1+	AXL+				Image	IBA1+	AXL+
4	53	36				1	37	24
5	69	41				2	51	26
6	57	44				3	45	30
7	68	52				4	29	17
mean	61.75	43.25				mean	40.5	24.25
	70.0405						59.8765
CC-57							CC-76
Image	IBA1+	AXL+					Image	IBA1+	AXL+
6	36	29					15	27	14
7	34	25					16	39	25
8	30	19					17	33	23
9	33	25					18	35	28
mean	33.25	24.5					mean	33.5	22.5
	73.6842							67.1642
CC-56
Image	IBA1+	AXL+
12	34	31
13	29	26
17	32	26
18	36	30
mean	32.75	28.25
	86.2595

## Sheet: AXL-ST
KO-13wo							KO-3wo
ST-7							ST-13
Image	IBA1+	AXL+					Image	IBA1+	AXL+
5	33	11					20	113	26
6	44	18					21	110	36
7	43	26					22	104	30
8	38	20					23	93	34
mean	39.5	18.75					mean	105	31.5
	47.4684							30
KO-3wo							KO-3wo
ST-34							ST-39
Image	IBA1+	AXL+					Image	IBA1+	AXL+
8	107	22					5	75	33
9	134	65					6	75	30
10	145	56					7	81	28
8	93	16					8	82	29
mean	119.75	39.75					mean	78.25	30
	33.1942							38.3387
KO-12wo							KO-3wo
ST-57							ST-76
Image	IBA1+	AXL+					Image	IBA1+	AXL+
10	44	32					20	79	32
11	49	34					21	69	35
12	56	25					22	88	21
13	50	23						73	29
mean	49.75	28.5					mean	77.25	29.25
	57.2864							37.8641
KO-12wo
ST-56
Image	IBA1+	AXL+
16	48	38
17	64	37
18	50	43
19	46	34
mean	52	38
	73.0769
