# Supplementary material for: The Arp2/3 complex controls the development of homeostatic microglia
Source: EMBO Rep. 2026 Feb 27;27(7):1696–719. doi: 10.1038/s44319-026-00721-8 (PMC13076794; doi:10.1038/s44319-026-00721-8)
Supplement: Supplementary file 8 — Source data Fig. 3 [file 44319_2026_721_MOESM8_ESM.zip › 3B/CD11b analysis.xlsx]

## Sheet: Sheet1
			Area: 1000 by 1000: 346um x346um
#7	IBA+	CD11b+			#35	IBA+	CD11b+
1	51	8			1	29	26
2	53	19			2	32	28
3	52	14			3	35	33
4	67	6			4	28	28
mean	55.75	11.75			mean	31	28.75
%	21.0762				%	92.7419
#56
1	75	12			#37	IBA+	CD11b+
2	63	6			1	41	40
3	66	11			2	36	34
4	80	11			3	32	31
mean	71	10			4	25	25
%	14.0845				mean	33.5	32.5
					%	97.0149
#57
1	71	4			#48	IBA+	CD11b+
2	69	8			1	37	37
3	79	20			2	44	41
4	80	9			3	26	24
mean	74.75	10.25			4	35	33
%	13.7124				mean	35.5	33.75
					%	95.0704
#43
1	73	8			#58	IBA+	CD11b+
2	82	12			1	25	24
3	79	15			2	26	26
4	69	18			3	33	33
mean	75.75	13.25			4	29	29
%	17.4917				mean	28.25	28
					%	99.115
