# Supplementary material for: The Arp2/3 complex controls the development of homeostatic microglia
Source: EMBO Rep. 2026 Feb 27;27(7):1696–719. doi: 10.1038/s44319-026-00721-8 (PMC13076794; doi:10.1038/s44319-026-00721-8)
Supplement: Supplementary file 9 — Source data Fig. 4 [file 44319_2026_721_MOESM9_ESM.zip]

Archive with 6 entries (6 files):
- 4A.zip
- __MACOSX/._4A.zip
- 4B.zip
- __MACOSX/._4B.zip
- 4C.zip
- __MACOSX/._4C.zip
