# Supplementary material for: The Arp2/3 complex controls the development of homeostatic microglia
Source: EMBO Rep. 2026 Feb 27;27(7):1696–719. doi: 10.1038/s44319-026-00721-8 (PMC13076794; doi:10.1038/s44319-026-00721-8)
Supplement: Supplementary file 10 — Source data Fig. 5 [file 44319_2026_721_MOESM10_ESM.zip]

Archive with 43 entries (33 files):
- 5G/
- 5H/
- 5F/KO/.DS_Store
- 5H/KO-Images/3D recunstructions/IBA1-MBP-Clipped.tif
- 5H/KO-Images/MBP.tif
- 5F/.DS_Store
- 5F/Control/Ms4a7_[ii17_48_TileScan_001_Merging_Image_18]Crop1_2025-09-09T11-41-47.816.tif
- 5F/KO/Zoom-in/Marge-56_[ii20_TileScan_001_Merging_Image_21]-Crop1_2025-09-09T11-46-25.140.tif
- 5G/Zoom in cortex-Ms4a7.tif
- 5G/Whole brain-original Ms4a7.tif
- 5F/KO/
- 5F/KO/Overview/Merge-56_[ii0_TileScan_001_(Stage_1_of_20)_Image_1]_2025-09-09T11-56-59.498.tif
- 5G/Zoom in cortex-IBA1- Ms4a7.tif
- 5G/Zoom in cortex-spotted Ms4a7.tif
- 5F/KO/Zoom-in/Ms4a7-56_[ii20_TileScan_001_Merging_Image_21]-Crop1_2025-09-09T11-46-17.021.tif
- 5G/Whole brain-IBA1.tif
- 5G/Whole brain-spotted Ms4a7.tif
- 5G/Whole brain-Ms4a7.tif
- 5H/internalized MBP-analysis.xlsx
- 5F/KO/Overview/
- 5F/KO/Zoom-in/
- 5H/KO-Images/Merged.tif
- 5F/Control/
- 5F/
- 5H/KO-Images/3D recunstructions/MBP-CD68-surface.tif
- 5G/Whole brain-original spotted Ms4a7.tif
- 5G/Whole brain-IBA1-spotted Ms4a7.tif
- 5H/Control-Images/IBA1-CD68.tif
- 5H/KO-Images/3D recunstructions/
- 5F/Control/IBA1_[ii17_48_TileScan_001_Merging_Image_18]Crop1_2025-09-09T11-41-34.542.tif
- 5H/Control-Images/Overview-1_01_2025-09-09T10-54-19.369.tif
- .DS_Store
- 5F/KO/Overview/Ms4a7-56_[ii0_TileScan_001_(Stage_1_of_20)_Image_1]_2025-09-09T11-57-14.973.tif
- 5H/Control-Images/Merge.tif
- 5H/KO-Images/3D recunstructions/IBA1-surface.tif
- 5H/Control-Images/MBP.tif
- 5H/KO-Images/Overview_1_03_2025-04-22T11-23-13.361.tif
- 5H/Control-Images/
- 5H/KO-Images/IBA1-CD68.tif
- 5F/KO/Zoom-in/IBA1-56_[ii20_TileScan_001_Merging_Image_21]-Crop1_2025-09-09T11-46-09.145.tif
- 5F/KO/Overview/IBA1-56_[ii0_TileScan_001_(Stage_1_of_20)_Image_1]_2025-09-09T11-57-20.767.tif
- 5H/KO-Images/
- 5H/KO-Images/3D recunstructions/Merge-Clipped.tif
