# Supplementary material for: The Arp2/3 complex controls the development of homeostatic microglia
Source: EMBO Rep. 2026 Feb 27;27(7):1696–719. doi: 10.1038/s44319-026-00721-8 (PMC13076794; doi:10.1038/s44319-026-00721-8)
Supplement: Supplementary file 10 — Source data Fig. 5 [file 44319_2026_721_MOESM10_ESM.zip › 5H/internalized MBP-analysis.xlsx]

## Sheet: Sheet1
			47/KO					57/KO						56/KO
		image	IBA1+	with MBP	%			image	IBA1+	with MBP	%			image	IBA1+	with MBP	%
		1	33	3	9.09091			1	132	8	6.06061			1	141	14	9.92908
		1_01	34	7	20.5882			1_01	147	9	6.12245			1_01	125	18	14.4
		1_02	30	4	13.3333			1_02	118	10	8.47458			1_02	160	16	10
		1_03	45	8	17.7778			1_03	141	5	3.5461			1_03	170	20	11.7647
		1_04	42	5	11.9048			2	121	6	4.95868			1_04	148	11	7.43243
		1_05	46	5	10.8696			2_01	142	11	7.74648			1_05	181	13	7.18232
		1_06	36	5	13.8889			2_02	139	12	8.63309			1_06	145	12	8.27586
		1_07	20	1	5
		mean			12.8067			mean			6.506			mean			9.85491
					No MBP+ particles was detected in the control microglia from 4 mice.
