# Supplementary material for: The Arp2/3 complex controls the development of homeostatic microglia
Source: EMBO Rep. 2026 Feb 27;27(7):1696–719. doi: 10.1038/s44319-026-00721-8 (PMC13076794; doi:10.1038/s44319-026-00721-8)
Supplement: Supplementary file 11 — Source data Fig. 6 [file 44319_2026_721_MOESM11_ESM.zip]

Archive with 13 entries (10 files):
- 6D/KO-Images/
- 6D/pSMAD2 analysis.xlsx
- 6D/Control-Images/IBA1.tif
- 6D/Control-Images/Overview-control.tif
- 6D/analysis iba positive - nuclear pSMAD3 negative.xlsx
- 6D/Control-Images/
- 6D/KO-Images/pSMAD3.tif
- .DS_Store
- 6D/KO-Images/Overview-KO.tif
- 6D/Control-Images/pSMAD3original.tif
- 6D/
- 6D/KO-Images/IBA1.tif
- 6D/Control-Images/pSMAD3-masked.tif
