# Supplementary material for: The Arp2/3 complex controls the development of homeostatic microglia
Source: EMBO Rep. 2026 Feb 27;27(7):1696–719. doi: 10.1038/s44319-026-00721-8 (PMC13076794; doi:10.1038/s44319-026-00721-8)
Supplement: Supplementary file 11 — Source data Fig. 6 [file 44319_2026_721_MOESM11_ESM.zip › 6D/pSMAD2 analysis.xlsx]

## Sheet: Sheet1
	KO								Ctrl								Ctrl								KO								Ctr								KO								Ctrl-13WO
	7-st	IBA	SMAD-	%	tot	pos	%		37-st	IBA	SMAD-	%	tot	pos	%		48-st	IBA	SMAD-	%	tot	pos	%		56-st	IBA	SMAD-	%	tot	pos	%		35-st	IBA	SMAD-	%	tot	pos	%		57-st	IBA	SMAD-	%	tot	pos	%		58-st
	1	138	16	11.5942	326000	18700	5.7362		1	90	1	1.11111	569000	1080	0.189807		1	54	1	1.85185	426000	2155	0.505869		1	148	3	2.02703	388000	3697	0.952835		1	82	1	1.21951	1010000	334	0.0330693		1	210	5	2.38095	493000	15000	3.0426		1
	1_01	135	22	16.2963	193000	15800	8.18653		1_01	100	0	0	154000	0	0		1_01	67	2	2.98507	322000	1817	0.564286		1_01	213	11	5.16432	373000	10300	2.76139		1_01	95	2	2.10526	836000	6901	0.825478		1_01	220	6	2.72727	556000	10600	1.90647		1_01
	2	199	15	7.53769	419000	18300	4.36754		2	99	0	0	339000	0	0		2	67	0	0	356000	0	0		2	203	9	4.4335	387000	9347	2.41525		2	92	3	3.26087	1420000	10900	0.767606		1_02	260	12	4.61538	628000	26600	4.23567		2
	2_01	220	34	15.4545	351000	37400	10.6553		2_01	98	1	1.02041	440000	1945	0.442045		2_01	61	0	0	359000	0	0		2_01	201	6	2.98507	360000	8078	2.24389		2_01	92	0	0	1270000	0	0		1_03	266	11	4.13534	582000	19600	3.3677		2_01
		173	Average	12.7207		Average	7.23638			96.75	Average	0.53288		Average	0.157963			62.25	Average	1.20923		Average	0.267539			205.667	Average	3.65248		Average	2.09334			93	Average	1.64641		Average	0.406538			248.667	Average	3.46474		Average	3.13811
[truncated: 6 more columns]
