# Supplementary material for: The Arp2/3 complex controls the development of homeostatic microglia
Source: EMBO Rep. 2026 Feb 27;27(7):1696–719. doi: 10.1038/s44319-026-00721-8 (PMC13076794; doi:10.1038/s44319-026-00721-8)
Supplement: Supplementary file 11 — Source data Fig. 6 [file 44319_2026_721_MOESM11_ESM.zip › 6D/analysis iba positive - nuclear pSMAD3 negative.xlsx]

## Sheet: ST
	Ctrl								KO								Ctr									KO
	37- st	IBA	smad3 -	%	total area	pos area			43- st	IBA	smad3 -	%	total area	pos area			48- st	IBA	smad3 -	%	total area	pos area				56- st	IBA	smad3 -	%	total area	pos area
	1	91	0	0	10	0	0		1	216	4	1.85185	699000	5048	0.722175		1	100	3	3	1030000	5348	0.519223			1	256	17	6.64062	653000	30983	4.74472
	1_01	96	0	0	10	0	0		1_01	258	11	4.26357	652000	61335	9.40721		1_01	96	0	0	10	0	0			1_01	265	12	4.5283	694000	89900	12.9539
	2	96	1	1.04167	642000	419	0.0652648		2	234	13	5.55556	619000	39321	6.35234		2	81	1	1.23457	961000	12158	1.26514			2	339	22	6.48968	604000	33800	5.59603
	2_01	94	0	0	10	0	0		2_01	245	14	5.71429	675000	49733	7.36785		2_01	86	1	1.16279	696000	565	0.0811782			2_01	299	16	5.35117	585000	22300	3.81197
		94.25	0.25	0.260417			0.0163162			238.25	10.5	4.34631			5.96239			90.75	1.25	1.34934			0.466385				289.75	16.75	5.75244			6.77665
	Ctrl								KO								Ctrl									KO
	58- st	IBA	smad3 -	%	total area	pos area			57- st	IBA	smad3 -	%	total area	pos area			35- st	IBA	smad3 -	%	total area	pos area				7- st	IBA	smad3 -	%	total area	pos area
	1	109	4	3.66972	890000	12100	1.35955		1	318	23	7.2327	745000	38400	5.15436		1	86	2	2.32558	817000	723	0.0884945			1	187	8	4.27807	522000	18600	3.56322
	1_01	112	2	1.78571	773000	4111	0.531824		1_01	235	10	4.25532	557000	32800	5.88869		1_01	83	0	0	10	0	0			1_01	175	12	6.85714	506000	21400	4.22925
	2	100	1	1	942000	2991	0.317516		2	292	11	3.76712	736000	48700	6.61685		2	80	1	1.25	604000	668	0.110596			2	257	17	6.61479	621000	26600	4.28341
	2_01	124	1	0.806452	1030000	1919	0.186311		2_01	263	7	2.6616	633000	8356	1.32006		2_01	78	2	2.5641	494000	954	0.193117			2_01	169	10	5.91716	419000	18000	4.29594
		111.25	2	1.81547			0.5988			277	12.75	4.47919			4.74499			81.75	1.25	1.53492			0.098052				197	11.75	5.91679			4.09296
