# Supplementary material for: The Arp2/3 complex controls the development of homeostatic microglia
Source: EMBO Rep. 2026 Feb 27;27(7):1696–719. doi: 10.1038/s44319-026-00721-8 (PMC13076794; doi:10.1038/s44319-026-00721-8)
Supplement: Supplementary file 12 — Figure EV1 Source Data [file 44319_2026_721_MOESM12_ESM.zip]

Archive with 58 entries (49 files):
- Figure EV1/
- __MACOSX/._Figure EV1
- Figure EV1/EV1C/
- __MACOSX/Figure EV1/._EV1C
- Figure EV1/EV1D/
- __MACOSX/Figure EV1/._EV1D
- Figure EV1/EV1E/
- __MACOSX/Figure EV1/._EV1E
- Figure EV1/EV1B/
- __MACOSX/Figure EV1/._EV1B
- Figure EV1/.DS_Store
- __MACOSX/Figure EV1/._.DS_Store
- Figure EV1/EV1A/
- __MACOSX/Figure EV1/._EV1A
- Figure EV1/EV1F/
- __MACOSX/Figure EV1/._EV1F
- Figure EV1/EV1C/MG number-analysis.xlsx
- __MACOSX/Figure EV1/EV1C/._MG number-analysis.xlsx
- Figure EV1/EV1D/Cre-Arpc4floxedoverview.tif
- __MACOSX/Figure EV1/EV1D/._Cre-Arpc4floxedoverview.tif
- Figure EV1/EV1D/Cre-Arpc4floxedZoom-in.tif
- __MACOSX/Figure EV1/EV1D/._Cre-Arpc4floxedZoom-in.tif
- Figure EV1/EV1D/Cre+Arpc4+Zoom-in.tif
- __MACOSX/Figure EV1/EV1D/._Cre+Arpc4+Zoom-in.tif
- Figure EV1/EV1D/Cre+Arpc4+overview.004.tif
- __MACOSX/Figure EV1/EV1D/._Cre+Arpc4+overview.004.tif
- Figure EV1/EV1E/Ramification and Cell territory-Cre- vs Cre+.xlsx
- __MACOSX/Figure EV1/EV1E/._Ramification and Cell territory-Cre- vs Cre+.xlsx
- Figure EV1/EV1B/Phalloidin-FC analysis.jpg
- __MACOSX/Figure EV1/EV1B/._Phalloidin-FC analysis.jpg
- Figure EV1/EV1A/ARPC4/
- __MACOSX/Figure EV1/EV1A/._ARPC4
- Figure EV1/EV1A/ARPC2/
- __MACOSX/Figure EV1/EV1A/._ARPC2
- Figure EV1/EV1F/.DS_Store
- __MACOSX/Figure EV1/EV1F/._.DS_Store
- Figure EV1/EV1F/Cre+ Arpc4floxed-merge.tif
- __MACOSX/Figure EV1/EV1F/._Cre+ Arpc4floxed-merge.tif
- Figure EV1/EV1F/Cre-Arpc4floxed-IBA1.tif
- __MACOSX/Figure EV1/EV1F/._Cre-Arpc4floxed-IBA1.tif
- Figure EV1/EV1F/Cre+ Arpc4floxed-IBA1.tif
- __MACOSX/Figure EV1/EV1F/._Cre+ Arpc4floxed-IBA1.tif
- Figure EV1/EV1F/Cre- Arpc4floxed-merge.tif
- __MACOSX/Figure EV1/EV1F/._Cre- Arpc4floxed-merge.tif
- Figure EV1/EV1F/Cre+ Arpc4floxed-P2RY12.tif
- __MACOSX/Figure EV1/EV1F/._Cre+ Arpc4floxed-P2RY12.tif
- Figure EV1/EV1F/Cre+ Arpc4+P2RY12.tif
- __MACOSX/Figure EV1/EV1F/._Cre+ Arpc4+P2RY12.tif
- Figure EV1/EV1F/Cre-Arpc4floxed-P2RY12.tif
- __MACOSX/Figure EV1/EV1F/._Cre-Arpc4floxed-P2RY12.tif
- Figure EV1/EV1F/Cre+ Arpc4+IBA1.tif
- __MACOSX/Figure EV1/EV1F/._Cre+ Arpc4+IBA1.tif
- Figure EV1/EV1F/Cre+ Arpc4+merge.tif
- __MACOSX/Figure EV1/EV1F/._Cre+ Arpc4+merge.tif
- Figure EV1/EV1A/ARPC4/ARPC4-FC analysis.jpg
- __MACOSX/Figure EV1/EV1A/ARPC4/._ARPC4-FC analysis.jpg
- Figure EV1/EV1A/ARPC2/ARPC2-FC analysis.jpg
- __MACOSX/Figure EV1/EV1A/ARPC2/._ARPC2-FC analysis.jpg
