# Supplementary material for: The Arp2/3 complex controls the development of homeostatic microglia
Source: EMBO Rep. 2026 Feb 27;27(7):1696–719. doi: 10.1038/s44319-026-00721-8 (PMC13076794; doi:10.1038/s44319-026-00721-8)
Supplement: Supplementary file 12 — Figure EV1 Source Data [file 44319_2026_721_MOESM12_ESM.zip › Figure EV1/EV1C/MG number-analysis.xlsx]

## Sheet: Sheet1
	P21			P21			3WO			3WO
	Cre- Arpcffl/fl			Cre+ Arpc+			Cre- Arpcffl/fl			Cre+ Arpc+
#1	50		#1	57		#1	48		#1	46
	56			62			46			50
	60			63			43			45
	66			67			41			41
mean	55.3333		mean	60.6667		mean	45.6667		mean	47
#2	62		#2	58		#2	34		#2	48
	64			66			43			45
	63			63			38			43
	65			61			37			40
			mean	62.3333
mean	63.5					mean	38		mean	44
#3	54		#3	55		#3	39		#3	46
	56			60			41			50
	55			64			40			47
	56			58			36			43
mean	55		mean	59.6667		mean	40		mean	47.6667
						#4	47		#4	38
							55			41
							52			47
							50			43
						mean	51.3333		mean	42
