# Supplementary material for: The Arp2/3 complex controls the development of homeostatic microglia
Source: EMBO Rep. 2026 Feb 27;27(7):1696–719. doi: 10.1038/s44319-026-00721-8 (PMC13076794; doi:10.1038/s44319-026-00721-8)
Supplement: Supplementary file 12 — Figure EV1 Source Data [file 44319_2026_721_MOESM12_ESM.zip › Figure EV1/EV1E/Ramification and Cell territory-Cre- vs Cre+.xlsx]

## Sheet: Sheet1
			CC46	Cre- Arpc4fl/fl							CC49	Cre+ Arpc4+
			Pos6	Pos7	Pos8	mean					Pos2	Pos3	Pos4		mean
	animal 1	CellTerritoryVol	6814.82	7676.96	8612.88	7701.55			animal 1	CellTerritoryVol	6709.68	6354.32	9531.89		7531.96
		RamificationIndex	8.27811	9.61649	7.8765	8.59036				RamificationIndex	7.80941	7.27207	9.34501		8.14216
		4								4
			Pos9	Pos14		mean					Pos20	Pos21	Pos22	Pos23	mean
	animal 2	CellTerritoryVol	6503.64	7896.94		7200.29			animal 2	CellTerritoryVol	6324.88	6884.85	9011.41	8961.45	7795.65
		RamificationIndex	6.99353	8.83242		7.91297				RamificationIndex	7.26667	7.7521	8.42966	9.14291	8.14783
		4								4
			Pos15	Pos16		mean					Pos25	Pos26	Pos27	Pos28	mean
	animal 3	CellTerritoryVol	7626.89	7169.03		7397.96			animal 3	CellTerritoryVol	20457.1	7082.43	5667.21	6862.87	10017.4
		RamificationIndex	7.28889	7.32921		7.30905				RamificationIndex	7.82757	6.92421	6.11541	6.2524	6.7799
			Pos17	Pos18		mean					Pos29	Pos30	Pos31	Po32	mean
	animal 4	CellTerritoryVol	8740.63	7920.76		8330.69			animal 4	CellTerritoryVol	3563.11	6689.47	9738.14	8750.29	7185.25
		RamificationIndex	8.82906	8.38015		8.60461				RamificationIndex	6.18507	8.09726	8.70325	8.94714	7.98318
			CTX46	Cre- Arpc4fl/fl							CTX49	Cre+ Arpc4+
			Pos1	Pos2	Pos3	mean					Pos1	Pos2	Pos3	Pos4	Pos5	Mean
	animal 1	CellTerritoryVol	14761.7	10095.4	10626	11827.7			animal 1	CellTerritoryVol	10330.1	9631.48	12962.1	7582.91	10261.8	10153.7
		RamificationIndex	12.3819	10.4813	9.62382	10.829				RamificationIndex	9.52321	9.82653	10.8745	7.48499	10.5355	9.64896
			Pos4	Pos5	Pos10	mean					Pos6	Pos7	Pos8	Pos9	Mean
	animal 2	CellTerritoryVol	15079.1	14158.4	8591.07	12609.5			animal 2	CellTerritoryVol	7952.47	11510.3	10970.7	13180.7	10903.5
		RamificationIndex	10.9868	12.4353	9.22391	10.882				RamificationIndex	8.10682	10.4187	10.1895	11.1818	9.9742
			Pos11	Pos12		mean					Pos10	Pos11	Pos12	Pos13	Mean
	animal 3	CellTerritoryVol	8843.06	11745.4		10294.3			animal 3	CellTerritoryVol	9559.66	10303.7	11946.9	8847.96	10164.6
		RamificationIndex	8.49311	10.546		9.51955				RamificationIndex	8.86515	9.65591	9.46103	8.59808	9.14504
			Pos13	Pos15		mean					Pos14	Pos15	Pos16	Pos17	Mean
	animal 4	CellTerritoryVol	13909.8	13394.2		13652			animal 4	CellTerritoryVol	15122	8149.48	11384.3	13169.2	11956.3
		RamificationIndex	10.14	10.9516		10.5458				RamificationIndex	12.1166	8.3155	9.66151	11.2451	10.3347
