# Supplementary material for: The Arp2/3 complex controls the development of homeostatic microglia
Source: EMBO Rep. 2026 Feb 27;27(7):1696–719. doi: 10.1038/s44319-026-00721-8 (PMC13076794; doi:10.1038/s44319-026-00721-8)
Supplement: Supplementary file 13 — Figure EV2 Source Data [file 44319_2026_721_MOESM13_ESM.zip]

Archive with 98 entries (88 files):
- Figure EV2/
- __MACOSX/._Figure EV2
- Figure EV2/EV2B/
- __MACOSX/Figure EV2/._EV2B
- Figure EV2/EV2C/
- __MACOSX/Figure EV2/._EV2C
- Figure EV2/.DS_Store
- __MACOSX/Figure EV2/._.DS_Store
- Figure EV2/EV2A/
- __MACOSX/Figure EV2/._EV2A
- Figure EV2/EV2B/.DS_Store
- __MACOSX/Figure EV2/EV2B/._.DS_Store
- Figure EV2/EV2B/AXL/
- __MACOSX/Figure EV2/EV2B/._AXL
- Figure EV2/EV2B/Galectin3/
- __MACOSX/Figure EV2/EV2B/._Galectin3
- Figure EV2/EV2C/AXL/
- __MACOSX/Figure EV2/EV2C/._AXL
- Figure EV2/EV2C/Galectin3/
- __MACOSX/Figure EV2/EV2C/._Galectin3
- Figure EV2/EV2A/.DS_Store
- __MACOSX/Figure EV2/EV2A/._.DS_Store
- Figure EV2/EV2A/AXL/
- __MACOSX/Figure EV2/EV2A/._AXL
- Figure EV2/EV2A/Galectin3/
- __MACOSX/Figure EV2/EV2A/._Galectin3
- Figure EV2/EV2B/AXL/Cre+Arpc4+merge-cortex.tif
- __MACOSX/Figure EV2/EV2B/AXL/._Cre+Arpc4+merge-cortex.tif
- Figure EV2/EV2B/AXL/Cre+Arpc4+AXL-cortex.tif
- __MACOSX/Figure EV2/EV2B/AXL/._Cre+Arpc4+AXL-cortex.tif
- Figure EV2/EV2B/AXL/Cre+Arpc4+IBA1-cortex.tif
- __MACOSX/Figure EV2/EV2B/AXL/._Cre+Arpc4+IBA1-cortex.tif
- Figure EV2/EV2B/AXL/Cre+Arpc4+IBA1-CC.tif
- __MACOSX/Figure EV2/EV2B/AXL/._Cre+Arpc4+IBA1-CC.tif
- Figure EV2/EV2B/AXL/Cre+Arpc4+AXLCC.tif
- __MACOSX/Figure EV2/EV2B/AXL/._Cre+Arpc4+AXLCC.tif
- Figure EV2/EV2B/AXL/Cre+Arpc4+merge-CC.tif
- __MACOSX/Figure EV2/EV2B/AXL/._Cre+Arpc4+merge-CC.tif
- Figure EV2/EV2B/Galectin3/Cre+Arpc4+Galectin3-cortex.tif
- __MACOSX/Figure EV2/EV2B/Galectin3/._Cre+Arpc4+Galectin3-cortex.tif
- Figure EV2/EV2B/Galectin3/Cre+Arpc4+merge-cortex.tif
- __MACOSX/Figure EV2/EV2B/Galectin3/._Cre+Arpc4+merge-cortex.tif
- Figure EV2/EV2B/Galectin3/Cre+Arpc4+IBA1-cortex.tif
- __MACOSX/Figure EV2/EV2B/Galectin3/._Cre+Arpc4+IBA1-cortex.tif
- Figure EV2/EV2B/Galectin3/Cre+Arpc4+IBA1-CC.tif
- __MACOSX/Figure EV2/EV2B/Galectin3/._Cre+Arpc4+IBA1-CC.tif
- Figure EV2/EV2B/Galectin3/Cre+Arpc4+Galectin3-CC.tif
- __MACOSX/Figure EV2/EV2B/Galectin3/._Cre+Arpc4+Galectin3-CC.tif
- Figure EV2/EV2B/Galectin3/Cre+Arpc4+merge-CC.tif
- __MACOSX/Figure EV2/EV2B/Galectin3/._Cre+Arpc4+merge-CC.tif
- Figure EV2/EV2C/AXL/Cre+Arpc4floxed-merge-CC.tif
- __MACOSX/Figure EV2/EV2C/AXL/._Cre+Arpc4floxed-merge-CC.tif
- Figure EV2/EV2C/AXL/Cre+Arpc4floxed-merge-cortex.tif
- __MACOSX/Figure EV2/EV2C/AXL/._Cre+Arpc4floxed-merge-cortex.tif
- Figure EV2/EV2C/AXL/Cre+Arpc4floxed-IBA1-CC.tif
- __MACOSX/Figure EV2/EV2C/AXL/._Cre+Arpc4floxed-IBA1-CC.tif
- Figure EV2/EV2C/AXL/Cre+Arpc4floxed-IBA1-cortex.tif
- __MACOSX/Figure EV2/EV2C/AXL/._Cre+Arpc4floxed-IBA1-cortex.tif
- Figure EV2/EV2C/AXL/Cre+Arpc4floxed-AXL-cortex.tif
- __MACOSX/Figure EV2/EV2C/AXL/._Cre+Arpc4floxed-AXL-cortex.tif
- Figure EV2/EV2C/AXL/Cre+Arpc4floxed-AXL-CC.tif
- __MACOSX/Figure EV2/EV2C/AXL/._Cre+Arpc4floxed-AXL-CC.tif
- Figure EV2/EV2C/Galectin3/Cre+Arpc4floxed-merge-CC.tif
- __MACOSX/Figure EV2/EV2C/Galectin3/._Cre+Arpc4floxed-merge-CC.tif
- Figure EV2/EV2C/Galectin3/Cre+Arpc4floxed-merge-cortex.tif
- __MACOSX/Figure EV2/EV2C/Galectin3/._Cre+Arpc4floxed-merge-cortex.tif
- Figure EV2/EV2C/Galectin3/Cre+Arpc4floxed-Galectin3-cortex.tif
- __MACOSX/Figure EV2/EV2C/Galectin3/._Cre+Arpc4floxed-Galectin3-cortex.tif
- Figure EV2/EV2C/Galectin3/Cre+Arpc4floxed-IBA1-CC.tif
- __MACOSX/Figure EV2/EV2C/Galectin3/._Cre+Arpc4floxed-IBA1-CC.tif
- Figure EV2/EV2C/Galectin3/Cre+Arpc4floxed-IBA1-cortex.tif
- __MACOSX/Figure EV2/EV2C/Galectin3/._Cre+Arpc4floxed-IBA1-cortex.tif
- Figure EV2/EV2C/Galectin3/Cre+Arpc4floxed-Galectin3-CC.tif
- __MACOSX/Figure EV2/EV2C/Galectin3/._Cre+Arpc4floxed-Galectin3-CC.tif
- Figure EV2/EV2A/AXL/Cre-Arpc4floxed-IBA1-Cortex.tif
- __MACOSX/Figure EV2/EV2A/AXL/._Cre-Arpc4floxed-IBA1-Cortex.tif
- Figure EV2/EV2A/AXL/Cre-Arpc4floxed-IBA1-CC.tif
- __MACOSX/Figure EV2/EV2A/AXL/._Cre-Arpc4floxed-IBA1-CC.tif
- Figure EV2/EV2A/AXL/Cre-Arpc4floxed-AXL-Cortex.tif
- __MACOSX/Figure EV2/EV2A/AXL/._Cre-Arpc4floxed-AXL-Cortex.tif
- Figure EV2/EV2A/AXL/Cre-Arpc4floxed-AXL-CC.tif
- __MACOSX/Figure EV2/EV2A/AXL/._Cre-Arpc4floxed-AXL-CC.tif
- Figure EV2/EV2A/AXL/Cre-Arpc4floxed-merge-CC.tif
- __MACOSX/Figure EV2/EV2A/AXL/._Cre-Arpc4floxed-merge-CC.tif
- Figure EV2/EV2A/AXL/Cre-Arpc4floxed-merge-Cortex.tif
- __MACOSX/Figure EV2/EV2A/AXL/._Cre-Arpc4floxed-merge-Cortex.tif
- Figure EV2/EV2A/Galectin3/Cre- Arpc4floxed-Galectin3-cortex.tif
- __MACOSX/Figure EV2/EV2A/Galectin3/._Cre- Arpc4floxed-Galectin3-cortex.tif
- Figure EV2/EV2A/Galectin3/Cre- Arpc4floxed-IBA1-CC.tif
- __MACOSX/Figure EV2/EV2A/Galectin3/._Cre- Arpc4floxed-IBA1-CC.tif
- Figure EV2/EV2A/Galectin3/Cre- Arpc4floxed-merge-cortex.tif
- __MACOSX/Figure EV2/EV2A/Galectin3/._Cre- Arpc4floxed-merge-cortex.tif
- Figure EV2/EV2A/Galectin3/Cre- Arpc4floxed-merge-CC.tif
- __MACOSX/Figure EV2/EV2A/Galectin3/._Cre- Arpc4floxed-merge-CC.tif
- Figure EV2/EV2A/Galectin3/Cre- Arpc4floxed-Galectin3-CC.tif
- __MACOSX/Figure EV2/EV2A/Galectin3/._Cre- Arpc4floxed-Galectin3-CC.tif
- Figure EV2/EV2A/Galectin3/Cre- Arpc4floxed-IBA1-cotrex.tif
- __MACOSX/Figure EV2/EV2A/Galectin3/._Cre- Arpc4floxed-IBA1-cotrex.tif
