# Supplementary material for: The Arp2/3 complex controls the development of homeostatic microglia
Source: EMBO Rep. 2026 Feb 27;27(7):1696–719. doi: 10.1038/s44319-026-00721-8 (PMC13076794; doi:10.1038/s44319-026-00721-8)
Supplement: Supplementary file 14 — Figure EV3 Source Data [file 44319_2026_721_MOESM14_ESM.zip]

Archive with 60 entries (52 files):
- Figure EV3/
- __MACOSX/._Figure EV3
- Figure EV3/.DS_Store
- __MACOSX/Figure EV3/._.DS_Store
- Figure EV3/EV3A/
- __MACOSX/Figure EV3/._EV3A
- Figure EV3/EV3B/
- __MACOSX/Figure EV3/._EV3B
- Figure EV3/EV3E/
- __MACOSX/Figure EV3/._EV3E
- Figure EV3/EV3A/.DS_Store
- __MACOSX/Figure EV3/EV3A/._.DS_Store
- Figure EV3/EV3A/KO/
- __MACOSX/Figure EV3/EV3A/._KO
- Figure EV3/EV3A/Control/
- __MACOSX/Figure EV3/EV3A/._Control
- Figure EV3/EV3B/female vs male-differnt genotypes.xlsx
- __MACOSX/Figure EV3/EV3B/._female vs male-differnt genotypes.xlsx
- Figure EV3/EV3E/.DS_Store
- __MACOSX/Figure EV3/EV3E/._.DS_Store
- Figure EV3/EV3E/KO/
- __MACOSX/Figure EV3/EV3E/._KO
- Figure EV3/EV3E/Control/
- __MACOSX/Figure EV3/EV3E/._Control
- Figure EV3/EV3A/KO/Ctx_LayerV-VI-2.tif
- __MACOSX/Figure EV3/EV3A/KO/._Ctx_LayerV-VI-2.tif
- Figure EV3/EV3A/KO/Striatum-2.tif
- __MACOSX/Figure EV3/EV3A/KO/._Striatum-2.tif
- Figure EV3/EV3A/KO/Hippocampus.tif
- __MACOSX/Figure EV3/EV3A/KO/._Hippocampus.tif
- Figure EV3/EV3A/KO/CC-2.tif
- __MACOSX/Figure EV3/EV3A/KO/._CC-2.tif
- Figure EV3/EV3A/KO/Ctx_Layer I.tif
- __MACOSX/Figure EV3/EV3A/KO/._Ctx_Layer I.tif
- Figure EV3/EV3A/Control/Striatum.tif
- __MACOSX/Figure EV3/EV3A/Control/._Striatum.tif
- Figure EV3/EV3A/Control/Ctx_LayerV-VI_scalebar.tif
- __MACOSX/Figure EV3/EV3A/Control/._Ctx_LayerV-VI_scalebar.tif
- Figure EV3/EV3A/Control/CC.tif
- __MACOSX/Figure EV3/EV3A/Control/._CC.tif
- Figure EV3/EV3A/Control/Ctx_LayerI.tif
- __MACOSX/Figure EV3/EV3A/Control/._Ctx_LayerI.tif
- Figure EV3/EV3A/Control/hippocampus.tif
- __MACOSX/Figure EV3/EV3A/Control/._hippocampus.tif
- Figure EV3/EV3E/KO/CD68-IBA1.tif
- __MACOSX/Figure EV3/EV3E/KO/._CD68-IBA1.tif
- Figure EV3/EV3E/KO/IBA1.tif
- __MACOSX/Figure EV3/EV3E/KO/._IBA1.tif
- Figure EV3/EV3E/KO/overview.tif
- __MACOSX/Figure EV3/EV3E/KO/._overview.tif
- Figure EV3/EV3E/KO/CD68.tif
- __MACOSX/Figure EV3/EV3E/KO/._CD68.tif
- Figure EV3/EV3E/Control/overview.tif
- __MACOSX/Figure EV3/EV3E/Control/._overview.tif
- Figure EV3/EV3E/Control/CD68-DAPI.tif
- __MACOSX/Figure EV3/EV3E/Control/._CD68-DAPI.tif
- Figure EV3/EV3E/Control/IBA1tif.tif
- __MACOSX/Figure EV3/EV3E/Control/._IBA1tif.tif
- Figure EV3/EV3E/Control/CD68-IBA1tif.tif
- __MACOSX/Figure EV3/EV3E/Control/._CD68-IBA1tif.tif
