# Supplementary material for: The Arp2/3 complex controls the development of homeostatic microglia
Source: EMBO Rep. 2026 Feb 27;27(7):1696–719. doi: 10.1038/s44319-026-00721-8 (PMC13076794; doi:10.1038/s44319-026-00721-8)
Supplement: Supplementary file 14 — Figure EV3 Source Data [file 44319_2026_721_MOESM14_ESM.zip › Figure EV3/EV3B/female vs male-differnt genotypes.xlsx]

## Sheet: CC
	Female-Ctrl								Female-KO
481	image 1	image 2	image 3	image 4	mean			7	image 1	image 2	image 3		mean
CellTerritoryVol	6263.59	7238.41	9488.43		7663.48			CellTerritoryVol	6987.25	5725.87	6307.74		6340.29
CellVolumes	766.253	891.252	1029.23					CellVolumes	1021.45	846.751	1055.98
RamificationIndex	7.67388	8.15879	8.48181		8.10483			RamificationIndex	6.71481	6.22448	5.51285		6.15071
58	image 1	image 2	image 3	image 4	mean			56	image 1	image 2	image 3	image 4	mean
CellTerritoryVol	7471.66	6546.96			7009.31			CellTerritoryVol	6674.1	7301.17	8186.44	5367.49	6882.3
CellVolumes	866.552	825.136						CellVolumes	1382.23	1489.2	1678.4	1222.72
RamificationIndex	8.00076	7.37073			7.68575			RamificationIndex	4.32622	4.90526	4.72683	4.23099	4.54733
482	image 1	image 2	image 3	image 4	mean			57	image 1	image 2	image 3	image 4	mean
CellTerritoryVol	10650.1	4633.46	5915.68	5250.15	6612.35			CellTerritoryVol	5820.95	7133.81	7584.01	6128.39	6666.79
CellVolumes	1145.04	629.308	699.987	826.178				CellVolumes	1074.82	1312.53	1465.1	1217.84
RamificationIndex	8.9438	7.15704	8.47995	6.55442	7.7838			RamificationIndex	5.31136	5.09759	5.2275	4.74705	5.09587
	Male-Ctrl								Male-KO
35	image 1	image 2	image 3	image 4	mean			431	image 1	image 2	image 3	image 4	mean
CellTerritoryVol	8814.14	7361.65	5148.87	6378.01	6925.67			CellTerritoryVol	6302.21	6853.95	5493.57	5020.52	5917.57
CellVolumes	993.313	940.599	751.23	776.326				CellVolumes	1071.94	1295.9	1021.83	1082.82
RamificationIndex	8.45401	7.93276	6.92226	7.27892	7.64699			RamificationIndex	5.69773	4.96475	5.34234	4.55545	5.14007
371	image 1	image 2	image 3	image 4	mean			433	image 1	image 2	image 3	image 4	mean
CellTerritoryVol	10058.4	11371.5	10293.7	9943.03	10416.6			CellTerritoryVol	3586.21				4817.28
CellVolumes	1367.01	1282.38	1196.57	1201.51				CellVolumes	880.96
RamificationIndex	7.48299	8.6267	8.32735	8.06702	8.12601			RamificationIndex	3.80492				3.80492
								54	image 1	image 2	image 3	image 4	mean
372	image 1	image 2	image 3	image 4	mean			CellTerritoryVol	3586.21				4728.64
CellTerritoryVol	6286.56	7135.09	11975.9	11669.7	9266.82			CellVolumes	880.96
CellVolumes	1018.31	852.94	1142.83	1104.58				RamificationIndex	3.80492				4.24256
RamificationIndex	6.73693	7.43833	10.127	9.94284	8.56128

## Sheet: CTX
	Female-Ctrl								Female-KO
481	image 1	image 2	image 3	image 4		mean		7	image 1	image 2	image 3	image 4		mean
CellTerritoryVol						10756.6		CellTerritoryVol	6144.54	6289.45	6668.46	6751.23		6463.42
CellVolumes								CellVolumes	1045.55	1045.54	1023.94	1026.8
RamificationIndex						9.56378		RamificationIndex	5.79269	6.03752	6.3175	6.63326		6.19524
58	image 1	image 2	image 3	image 4		mean		56	image 1	image 2	image 3	image 4		mean
CellTerritoryVol	10967.7	12112.3	11836.1			11638.7		CellTerritoryVol	5396.49	6545.35	7627	6286.84		6463.92
CellVolumes	1187.52	1243.34	1224					CellVolumes	1226	1292.58	1429.73	1298.37
RamificationIndex	8.62004	9.10182	9.04589			8.92258		RamificationIndex	4.42979	5.09184	5.27537	4.67733		4.86858
482	image 1	image 2	image 3	image 4		mean		57	image 1	image 2	image 3	image 4		mean
CellTerritoryVol	8860	9661.17	9305.28	11490.3		9829.19		CellTerritoryVol	8113.62	8329.07	9363.95	8397.63		8551.07
CellVolumes	996.452	1021.7	1018.28	1248.91				CellVolumes	1343.98	1375.88	1486.51	1361.53
RamificationIndex	8.34323	8.66611	8.76534	9.32557		8.77506		RamificationIndex	5.66409	5.76136	5.83483	6.0178		5.81952
	Male-Ctrl								Male-KO
35	image 1	image 2	image 3	image 4		mean		431	image 1	image 2	image 3	image 4	image 5	mean
CellTerritoryVol	14107.1	10240.3	10760.6	10814.2		11480.6		CellTerritoryVol	6125.71	5450.13	6784.98	8190	7437.05	6797.57
CellVolumes	1038.07	926.552	970.01	1274.39				CellVolumes	926.522	919.272	1302.77	1222.76	1179.95
RamificationIndex	12.3031	10.6137	10.911	8.07829		10.4765		RamificationIndex	6.26298	5.82439	5.51798	6.5016	6.07514	6.03642
371	image 1	image 2	image 3	image 4		mean		433	image 1	image 2	image 3	image 4		mean
CellTerritoryVol	12472.5	11561.8	12157.3	11736.8		11982.1		CellTerritoryVol						7226.27
CellVolumes	1457.23	1421.66	1432.8	1363.17				CellVolumes
RamificationIndex	8.21758	7.72676	8.14462	8.34036		8.10733		RamificationIndex						5.71822
372	image 1	image 2	image 3	image 4		mean		54	image 1	image 2	image 3	image 4		mean
CellTerritoryVol	7500.38	5322.09	7452.24	9512.36		7446.77		CellTerritoryVol						6141.82
CellVolumes	760.33	600.144	666.359	845.83				CellVolumes
RamificationIndex	9.75949	8.95236	10.3306	10.9039		9.9866		RamificationIndex						5.34566
